# Supplementary material for: Opposing Activities of DRM and MES-4 Tune Gene Expression and X-Chromosome Repression in Caenorhabditis elegans Germ Cells
Source: G3 (Bethesda). 2013 Nov 26;4(1):143–53. doi: 10.1534/g3.113.007849 (PMC3887530; doi:10.1534/g3.113.007849)
Supplement: Supporting Information [file supp_g3.113.007849_TableS1.xlsx]

## Sheet: S1A.X.up. mes4 vs. WT
Table S1A: 446 X-linked genes up in mes-4(ok2326) vs. WT
ID: the most significant probe ID for a gene
WB names (WS170)	public names	cosmid	chr	ID	fold change (mes-4 vs.WT )	log2 fold change (mes-4 vs.WT)	average log2 intensity (mes-4 vs. WT)	p-value (mes-4 vs.WT)	q-value (mes-4 vs. WT)
WBGene00004423	rpl-11.2	F07D10.1	X	192343_s_at	16.0417	4.00375	11.5509	1.22182e-07	4.5857e-05
WBGene00012158	ucr-2.1	VW06B3R.1	X	191832_at	11.8216	3.56335	9.66327	4.24093e-07	0.000105558
WBGene00008975	F20D1.3	F20D1.3	X	179692_at	10.4592	3.3867	10.5094	3.16265e-08	1.75329e-05
WBGene00001169	eft-4	R03G5.1	X	194263_x_at	10.3124	3.36631	9.84976	8.34958e-05	0.00390167
WBGene00001520	gas-1	K09A9.5	X	193887_s_at	10.2866	3.36269	9.91309	1.33513e-08	1.08558e-05
WBGene00007059	tag-197	F08C6.3	X	180063_at	9.57509	3.25929	8.12103	1.58848e-09	3.79335e-06
WBGene00010700	K09A9.1	K09A9.1	X	175475_s_at	8.77647	3.13364	7.79361	0.000352881	0.009646
WBGene00010984	nkat-3	R03A10.4	X	192817_at	8.72395	3.12498	7.81195	2.42379e-07	7.21004e-05
WBGene00008973	F20D1.1	F20D1.1	X	179233_at	8.64559	3.11197	8.84916	2.0504e-08	1.267e-05
WBGene00015922	C17H11.2	C17H11.2	X	185064_at	8.22744	3.04044	6.88771	2.41856e-05	0.00168557
WBGene00004245	puf-9	W06B11.2	X	174989_at	7.98387	2.99709	7.89369	5.95735e-05	0.00312944
WBGene00008974	F20D1.2	F20D1.2	X	179389_s_at	7.57762	2.92174	8.93465	3.01634e-09	5.25544e-06
WBGene00008980	tag-299	F20D1.10	X	182471_at	7.32545	2.87292	7.47072	6.04268e-06	0.00068239
WBGene00000207	asb-2	F02E8.1	X	190242_at	7.28599	2.86513	8.61954	0.000181665	0.00636678
WBGene00020633	T20F7.6	T20F7.6	X	173076_s_at	7.22278	2.85255	7.17748	4.34915e-06	0.000541164
WBGene00009812	F47B10.1	F47B10.1	X	190793_s_at	7.13231	2.83437	9.82941	2.18157e-08	1.267e-05
WBGene00000262	bra-1	F54B11.6	X	180601_s_at	6.77816	2.76089	7.98788	4.24379e-05	0.00247648
WBGene00017046	D2021.1	D2021.1	X	174606_at	6.68846	2.74167	8.34379	7.22518e-06	0.000746781
WBGene00017974	vps-41	F32A6.3	X	187360_at	6.57695	2.71742	7.4948	4.93575e-08	2.40791e-05
WBGene00018193	F39C12.1	F39C12.1	X	186133_s_at	6.56834	2.71553	9.10911	1.03313e-07	4.34494e-05
WBGene00016086	C25A11.1	C25A11.1	X	185083_at	6.54684	2.7108	8.49447	1.7394e-08	1.25174e-05
WBGene00007956	C35C5.6	C35C5.6	X	174194_at	6.48648	2.69743	7.16137	7.76636e-06	0.000768712
WBGene00000245	bca-1	T13C5.5	X	189710_at	6.4376	2.68652	7.01045	4.91148e-09	6.20109e-06
WBGene00007771	C27C12.1	C27C12.1	X	181721_at	6.26941	2.64833	9.13921	4.7387e-08	2.40791e-05
WBGene00001425	fis-2	F13B9.8	X	183066_at	6.2209	2.63712	8.32524	2.76621e-05	0.00184358
WBGene00019959	R08E3.3	R08E3.3	X	183914_s_at	6.20089	2.63247	6.77817	7.78842e-06	0.000768712
WBGene00015429	C04E7.2	C04E7.2	X	187388_at	6.13161	2.61627	7.7461	3.74201e-08	1.98429e-05
WBGene00010339	acl-1	F59F4.4	X	193639_at	6.12209	2.61402	9.07577	1.18735e-08	1.03437e-05
WBGene00015391	sdha-1	C03G5.1	X	173430_at	6.09885	2.60854	9.56046	3.58737e-05	0.00223227
WBGene00001335	erp-1	F35A5.8	X	175306_at	5.93481	2.5692	7.33052	3.65223e-06	0.000473868
WBGene00003911	pak-1	C09B8.7	X	194208_x_at	5.7729	2.5293	8.42791	1.07296e-07	4.34577e-05
WBGene00001638	gly-13	B0416.6	X	193946_s_at	5.75992	2.52605	8.07091	4.0981e-07	0.000104128
WBGene00015492	C05E11.1	C05E11.1	X	187635_at	5.74146	2.52142	8.94863	4.47297e-07	0.000109107
WBGene00010028	F54B11.5	F54B11.5	X	192899_at	5.72735	2.51787	8.10755	9.03287e-07	0.000174869
WBGene00011680	T10B10.3	T10B10.3	X	174206_at	5.72331	2.51685	9.60012	1.12676e-09	3.43555e-06
WBGene00019987	R09F10.3	R09F10.3	X	185634_at	5.71383	2.51446	7.79808	3.76319e-05	0.00228343
WBGene00011679	ucr-2.2	T10B10.2	X	193874_at	5.5339	2.4683	7.94765	0.000293022	0.00853847
WBGene00007942	C34F6.8	C34F6.8	X	193465_at	5.52802	2.46676	8.24973	0.000328256	0.00911959
WBGene00001602	gln-1	C45B2.5	X	171892_x_at	5.44396	2.44466	7.29336	1.42092e-07	4.95142e-05
WBGene00012299	W06D11.1	W06D11.1	X	180695_at	5.43756	2.44296	8.65134	3.81379e-06	0.000484521
WBGene00008353	D1025.1	D1025.1	X	179221_s_at	5.40953	2.4355	6.66386	0.000754409	0.0156746
WBGene00013917	ZC504.3	ZC504.3	X	193499_s_at	5.3924	2.43093	7.58775	1.90017e-05	0.00141311
WBGene00015181	B0416.5	B0416.5	X	187506_s_at	5.37582	2.42649	9.83901	1.69296e-06	0.000299243
WBGene00004788	sft-4	C54H2.5	X	188541_s_at	5.33837	2.4164	9.05272	3.07922e-06	0.000421966
WBGene00000164	apm-3	F53H8.1	X	192100_at	5.30384	2.40704	8.60824	2.92607e-05	0.00192496
WBGene00004089	ppk-3	VF11C1L.1	X	191812_s_at	5.28448	2.40176	8.3798	1.553e-07	5.26134e-05
WBGene00008586	F08G12.2	F08G12.2	X	192867_s_at	5.27143	2.39819	9.23638	6.66259e-06	0.000715468
WBGene00001583	gfi-3	M163.4	X	187864_at	5.26982	2.39775	8.45886	5.08442e-09	6.20109e-06
WBGene00019938	R07E4.5	R07E4.5	X	173600_s_at	5.19354	2.37672	8.90403	1.92099e-06	0.000312385
WBGene00010433	H40L08.1	H40L08.1	X	182463_s_at	5.14629	2.36353	8.04811	8.6097e-09	8.75051e-06
WBGene00017244	F08C6.6	F08C6.6	X	173676_s_at	5.13255	2.35968	9.09837	1.69432e-07	5.58498e-05
WBGene00000161	apa-2	T20B5.1	X	189016_at	5.13208	2.35954	8.12127	1.24077e-07	4.5857e-05
WBGene00011645	T09B9.4	T09B9.4	X	175236_at	5.11672	2.35522	9.04992	6.15281e-07	0.000134002
WBGene00011139	R08B4.3	R08B4.3	X	178323_s_at	5.06427	2.34035	6.85787	0.00068361	0.0146983
WBGene00010702	K09A9.4	K09A9.4	X	175215_at	5.05281	2.33709	8.0305	0.000153818	0.00570206
WBGene00004317	rbg-1	F20D1.6	X	193277_at	5.04454	2.33472	8.31611	9.42796e-05	0.00422742
WBGene00016489	C36E6.1	C36E6.1	X	175861_s_at	4.99669	2.32097	8.71278	0.000175115	0.00625092
WBGene00023497	lin-15B	ZK662.4	X	191304_s_at	4.97666	2.31518	7.49187	4.65205e-09	6.20109e-06
WBGene00016346	fbxa-120	C33E10.2	X	185015_at	4.93544	2.30318	8.07937	4.78243e-06	0.000560843
WBGene00004313	rbc-1	F54E4.1	X	174648_at	4.91857	2.29824	6.95825	3.31147e-06	0.000438995
WBGene00020630	T20F7.1	T20F7.1	X	182483_s_at	4.88911	2.28957	9.1996	1.74476e-08	1.25174e-05
WBGene00015793	C15C7.7	C15C7.7	X	175405_s_at	4.8796	2.28676	6.4847	0.000184854	0.00645998
WBGene00000803	csb-1	F53H4.1	X	175309_at	4.86941	2.28375	9.36211	6.81428e-05	0.00344209
WBGene00006472	tag-123	F08F1.7	X	174891_s_at	4.8576	2.28024	7.69187	1.89932e-06	0.000312385
WBGene00000294	cas-1	F41G4.2	X	190392_s_at	4.81382	2.26718	9.05452	2.60236e-06	0.000396738
WBGene00020812	T25G12.5	T25G12.5	X	190819_s_at	4.75343	2.24897	8.74793	0.00109325	0.0195507
WBGene00019937	R07E4.3	R07E4.3	X	182653_at	4.74323	2.24587	8.25613	0.00141319	0.0230954
WBGene00002029	hst-2	C34F6.4	X	178821_at	4.71356	2.23682	7.55568	0.00037796	0.0101759
WBGene00009233	F28H6.4	F28H6.4	X	178753_at	4.71145	2.23617	8.39035	3.29216e-07	8.72871e-05
WBGene00020366	T08G2.3	T08G2.3	X	173218_s_at	4.69205	2.23022	9.53196	0.00158633	0.02478
WBGene00000482	chd-3	T14G8.1	X	193596_s_at	4.6898	2.22953	7.60998	9.24522e-06	0.000841471
WBGene00000444	ceh-21	T26C11.6	X	174031_at	4.66711	2.22253	8.4205	6.12398e-06	0.000685226
WBGene00006353	sur-7	F01G12.2	X	185979_s_at	4.53945	2.18252	8.01489	5.99108e-08	2.81034e-05
WBGene00004727	sax-1	R11G1.4	X	175722_s_at	4.4971	2.16899	8.24051	0.000154557	0.00570206
WBGene00050944	#N/A	#N/A	X	173604_at	4.44087	2.15084	7.12982	0.000370094	0.0100306
WBGene00017864	pcca-1	F27D9.5	X	193653_s_at	4.43899	2.15023	8.79144	6.56625e-05	0.00335078
WBGene00010332	F59D12.5	F59D12.5	X	179975_at	4.38312	2.13196	7.76042	1.81258e-06	0.000307038
WBGene00007774	C27C12.4	C27C12.4	X	182016_at	4.38129	2.13136	7.6386	6.11357e-05	0.00317812
WBGene00001130	dyn-1	C02C6.1	X	175673_s_at	4.34554	2.11953	7.84135	3.06955e-06	0.000421966
WBGene00016642	C44C1.2	C44C1.2	X	183547_at	4.31054	2.10787	7.99064	6.28942e-05	0.003223
WBGene00004148	pqn-65	T13H2.4	X	183082_s_at	4.24904	2.08714	8.48367	2.17915e-05	0.0015452
WBGene00004276	rab-14	K09A9.2	X	174988_at	4.24153	2.08458	9.6096	0.000576632	0.01317
WBGene00021051	W05H9.4	W05H9.4	X	175456_at	4.20863	2.07335	6.78625	0.000199235	0.00678751
WBGene00007773	C27C12.3	C27C12.3	X	174239_at	4.2033	2.07152	8.14532	2.35399e-06	0.000363416
WBGene00010726	K09E9.3	K09E9.3	X	178062_at	4.18527	2.06532	7.23116	9.23821e-05	0.00417302
WBGene00016486	C36C9.3	C36C9.3	X	180118_at	4.17909	2.06319	7.4308	1.14934e-05	0.00100846
WBGene00015565	C07D8.6	C07D8.6	X	189774_at	4.14345	2.05083	10.7873	0.000203985	0.00689157
WBGene00006922	vhl-1	F08G12.4	X	181583_at	4.14203	2.05034	8.33713	1.45221e-05	0.00122068
WBGene00003970	pek-1	F46C3.1	X	193940_s_at	4.10882	2.03872	7.04038	0.000186832	0.0064919
WBGene00003602	nhr-3	H01A20.1	X	175726_s_at	4.09596	2.0342	5.24894	1.8678e-06	0.000312057
WBGene00019490	K07E3.1	K07E3.1	X	174821_at	4.09594	2.03419	6.56765	2.51275e-05	0.00174126
WBGene00018533	F47B7.2	F47B7.2	X	187796_at	4.09478	2.03379	6.93323	3.2859e-05	0.00208728
WBGene00000210	asg-2	C53B7.4	X	189436_at	4.0885	2.03157	9.35215	0.000421975	0.0109066
WBGene00020322	T07F12.2	T07F12.2	X	185111_s_at	4.03359	2.01206	9.02578	0.00127322	0.0218711
WBGene00022668	ZK154.6	ZK154.6	X	173706_at	4.01905	2.00685	4.60783	0.00304681	0.0379568
WBGene00007011	mdt-1.2	T23C6.1	X	183417_at	4.00674	2.00243	7.69368	4.4815e-06	0.000541164
WBGene00009301	F31F6.2	F31F6.2	X	192929_at	3.98973	1.99629	6.62302	0.000121793	0.0049408
WBGene00008085	C44C10.4	C44C10.4	X	192716_at	3.9465	1.98058	7.19856	1.96347e-05	0.00143395
WBGene00000040	aco-1	ZK455.1	X	193891_at	3.94283	1.97923	8.7585	0.000112056	0.0046644
WBGene00019848	R03G5.7	R03G5.7	X	174395_at	3.91218	1.96797	5.37852	0.00472457	0.0499957
WBGene00009280	F31B9.3	F31B9.3	X	179071_at	3.90011	1.96351	7.81169	2.2734e-05	0.00160271
WBGene00000591	coh-1	K08A8.3	X	174272_at	3.84775	1.94402	7.33348	0.00067656	0.0146563
WBGene00006757	unc-18	F27D9.1	X	174516_at	3.82221	1.93441	7.12763	0.00323399	0.0392638
WBGene00006890	vem-1	K07E3.8	X	188031_s_at	3.7957	1.92437	7.4139	0.000432789	0.0110816
WBGene00003084	lst-2	R160.7	X	173500_at	3.79139	1.92273	8.58146	0.00230409	0.0316813
WBGene00016661	C45B2.6	C45B2.6	X	176693_s_at	3.76852	1.914	7.86056	6.42344e-07	0.000135072
WBGene00007943	C34F6.9	C34F6.9	X	193551_s_at	3.76741	1.91357	6.72047	0.00173043	0.0262825
WBGene00012258	W04G3.5	W04G3.5	X	192446_s_at	3.75775	1.90987	8.6329	0.000938666	0.0178044
WBGene00023498	lin-15A	ZK678.1	X	191285_at	3.75343	1.90821	9.42679	4.87517e-07	0.000114344
WBGene00015168	tag-320	B0403.4	X	192032_s_at	3.69504	1.88559	9.77294	8.22102e-07	0.00016437
WBGene00010553	K04C1.3	K04C1.3	X	190403_s_at	3.68451	1.88147	5.8681	1.36255e-05	0.00117029
WBGene00001502	ftt-2	F52D10.3	X	187954_s_at	3.64567	1.86618	9.83853	0.000169945	0.00613224
WBGene00018878	glit-1	F55D10.3	X	188640_at	3.63968	1.86381	6.83118	0.000122844	0.00494202
WBGene00004758	sek-1	R03G5.2	X	175279_s_at	3.6335	1.86136	7.4559	0.00147203	0.0234997
WBGene00008210	C49F5.6	C49F5.6	X	178568_s_at	3.6134	1.85336	9.7386	9.52533e-05	0.00425544
WBGene00007941	C34F6.7	C34F6.7	X	175048_at	3.60638	1.85055	7.82376	0.000481074	0.0119071
WBGene00007350	C05G5.4	C05G5.4	X	191196_s_at	3.58397	1.84156	8.97699	0.000325468	0.00908351
WBGene00003239	mig-2	C35C5.4	X	191975_at	3.57838	1.83931	7.94667	0.00262108	0.0348229
WBGene00006494	tag-148	H13N06.5	X	187445_s_at	3.55783	1.831	9.92193	0.000207818	0.00694411
WBGene00017178	F02E8.5	F02E8.5	X	187417_s_at	3.54264	1.82482	7.20567	0.00129973	0.0220679
WBGene00010935	M163.1	M163.1	X	175510_at	3.52429	1.81733	7.37719	9.73629e-05	0.00426591
WBGene00002124	inx-2	F08G12.10	X	188634_s_at	3.49812	1.80658	8.43624	0.000191688	0.00660795
WBGene00003149	mbk-1	T04C10.1	X	192703_s_at	3.47756	1.79808	7.77797	4.01747e-05	0.00239015
WBGene00007847	C31E10.6	C31E10.6	X	182033_at	3.47142	1.79552	7.62103	0.00223533	0.0310509
WBGene00018520	F46H5.4	F46H5.4	X	190212_s_at	3.45302	1.78786	6.89039	0.000234311	0.00732184
WBGene00011614	tag-295	T08D10.1	X	173785_at	3.43822	1.78166	8.23866	0.00445722	0.0483642
WBGene00022769	ZK563.5	ZK563.5	X	181082_at	3.43515	1.78037	8.05397	7.35863e-05	0.00360112
WBGene00000157	aps-2	F02E8.3	X	192044_at	3.4146	1.77172	8.37538	0.000320627	0.00901025
WBGene00004377	rme-6	F49E7.1	X	186026_at	3.3896	1.76112	7.60258	0.000116389	0.00478833
WBGene00077690	#N/A	#N/A	X	182578_at	3.38088	1.7574	8.59366	9.70258e-08	4.22626e-05
WBGene00018516	tag-257	F46G11.3	X	192321_s_at	3.37738	1.7559	8.099	1.08804e-05	0.000968611
WBGene00002071	ile-2	T04G9.3	X	192475_s_at	3.37379	1.75437	8.66321	2.675e-05	0.00180249
WBGene00016087	C25A11.2	C25A11.2	X	185035_s_at	3.34991	1.74412	8.01684	0.000298218	0.00859016
WBGene00011441	T04F8.2	T04F8.2	X	173674_at	3.34756	1.74311	5.49622	0.000346811	0.00950574
WBGene00000075	adm-4	ZK154.7	X	191363_s_at	3.31878	1.73065	8.67251	1.80456e-06	0.000307038
WBGene00018740	tra-4	F53B3.1	X	182204_at	3.31734	1.73003	7.15159	0.000268563	0.00806764
WBGene00018238	F40F4.7	F40F4.7	X	179722_at	3.29228	1.71909	7.64049	0.000485217	0.0119071
WBGene00016469	C36B7.6	C36B7.6	X	176724_s_at	3.28802	1.71722	7.9821	1.63736e-05	0.00130521
WBGene00007846	C31E10.5	C31E10.5	X	182529_at	3.28423	1.71556	7.5887	0.00129566	0.0220679
WBGene00011615	T08D10.2	T08D10.2	X	192001_at	3.27468	1.71135	7.76478	0.00233833	0.0319361
WBGene00020596	oga-1	T20B5.3	X	181147_s_at	3.25989	1.70482	7.67158	8.11504e-05	0.00380666
WBGene00020334	T08A9.1	T08A9.1	X	188363_s_at	3.25968	1.70473	7.80934	0.000206136	0.00691843
WBGene00002220	klp-8	C15C7.2	X	183812_at	3.25727	1.70366	7.04043	0.000109284	0.00464408
WBGene00019871	R04E5.8	R04E5.8	X	175371_at	3.24415	1.69784	6.37777	1.06368e-05	0.000953887
WBGene00001329	epn-1	T04C10.2	X	174929_at	3.21396	1.68435	9.55847	0.000113973	0.00472803
WBGene00003053	lmp-1	C03B1.12	X	187660_s_at	3.19805	1.67719	10.5508	0.000403219	0.010667
WBGene00019249	H28G03.1	H28G03.1	X	190208_at	3.15754	1.6588	7.45114	2.93795e-07	7.96266e-05
WBGene00018657	acl-4	F49H12.6	X	175021_at	3.14799	1.65443	8.05481	0.00125781	0.0217597
WBGene00007955	C35C5.3	C35C5.3	X	181840_s_at	3.13963	1.6506	9.29043	0.00292118	0.0370733
WBGene00000460	ceh-39	T26C11.7	X	175419_at	3.11856	1.64088	8.75619	4.89727e-05	0.00273983
WBGene00008587	F08G12.3	F08G12.3	X	180666_at	3.10181	1.63311	6.70388	0.000359941	0.00977715
WBGene00002007	hsp-3	C15H9.6	X	189828_s_at	3.09238	1.62872	8.81703	0.000433407	0.0110816
WBGene00000462	ceh-41	T26C11.5	X	175360_at	2.95921	1.56521	6.35117	0.00290108	0.0369721
WBGene00011771	T14G8.3	T14G8.3	X	189690_s_at	2.92117	1.54655	7.68637	0.000383166	0.010291
WBGene00010066	F54F7.6	F54F7.6	X	177731_at	2.91662	1.5443	7.84235	6.88979e-05	0.00344209
WBGene00006066	sto-4	Y71H9A.3	X	191008_at	2.91639	1.54418	8.43439	5.21304e-05	0.00283838
WBGene00004745	sdc-1	F52E10.1	X	193642_at	2.89918	1.53565	7.4907	2.94904e-06	0.000418021
WBGene00020507	vha-15	T14F9.1	X	189591_s_at	2.88406	1.5281	7.92327	0.00134193	0.0224815
WBGene00021049	W05H9.2	W05H9.2	X	180519_at	2.8804	1.52627	6.31748	0.000111539	0.00465876
WBGene00020496	spat-3	T13H2.5	X	192113_s_at	2.85754	1.51477	8.51528	5.62047e-07	0.000126191
WBGene00007993	C37E2.1	C37E2.1	X	174800_s_at	2.84382	1.50783	6.69535	0.00116466	0.020524
WBGene00001637	gly-12	F48E3.1	X	175817_at	2.83783	1.50479	5.71318	5.67094e-06	0.000652493
WBGene00015791	C15C7.5	C15C7.5	X	183089_at	2.83588	1.50379	6.69551	0.000694724	0.014813
WBGene00009801	F47A4.5	F47A4.5	X	192959_at	2.83393	1.5028	6.08596	1.8757e-05	0.00140347
WBGene00012512	Y26E6A.1	Y26E6A.1	X	181366_at	2.82901	1.5003	8.4949	0.000221897	0.00712189
WBGene00006477	tag-130	ZK721.1	X	181222_s_at	2.82663	1.49908	6.97624	0.000837674	0.0166657
WBGene00000222	atf-6	F45E6.2	X	174669_s_at	2.8245	1.49799	7.07396	0.00148318	0.0236461
WBGene00022201	Y71H10B.1	Y71H10B.1	X	187891_at	2.81344	1.49233	6.20361	7.8209e-07	0.000158976
WBGene00018703	sec-3	F52E4.7	X	180473_s_at	2.80622	1.48863	8.14962	0.000375301	0.0101267
WBGene00019250	H28G03.2	H28G03.2	X	186054_s_at	2.80036	1.48561	7.62977	2.3699e-07	7.21004e-05
WBGene00006371	syn-1	F35C8.4	X	187566_at	2.79538	1.48304	5.40522	0.000194258	0.00663646
WBGene00020921	W01C8.5	W01C8.5	X	174277_s_at	2.79427	1.48247	6.04587	1.29872e-07	4.65868e-05
WBGene00004270	rab-6.2	T25G12.4	X	190201_s_at	2.77803	1.47406	7.83385	0.00141759	0.0230954
WBGene00007848	C31E10.7	C31E10.7	X	189019_at	2.76063	1.465	6.76544	0.00362594	0.0419971
WBGene00004354	rgs-11	F45B8.1	X	190781_at	2.71652	1.44176	7.38932	0.00113618	0.0201412
WBGene00019344	K02G10.1	K02G10.1	X	185588_at	2.70951	1.43803	7.09077	0.00141834	0.0230954
WBGene00008585	F08G12.1	F08G12.1	X	190908_s_at	2.68461	1.42471	7.04128	0.00256003	0.0342905
WBGene00020510	T14G11.1	T14G11.1	X	174993_at	2.67442	1.41923	5.34688	0.000208924	0.00694951
WBGene00001685	gpd-3	K10B3.7	X	172697_x_at	2.65325	1.40776	9.61841	8.45187e-05	0.00391944
WBGene00006410	nck-1	ZK470.5	X	192087_at	2.64929	1.40561	6.87585	0.000277317	0.00824887
WBGene00012326	W07E11.1	W07E11.1	X	189737_at	2.63755	1.3992	8.9152	5.79661e-05	0.00307378
WBGene00015778	C14F11.1	C14F11.1	X	191683_at	2.63436	1.39745	9.85807	0.000212441	0.00696362
WBGene00017342	F10D7.5	F10D7.5	X	174632_at	2.6155	1.38709	9.03124	0.00101246	0.018519
WBGene00020216	T04G9.5	T04G9.5	X	173896_s_at	2.5935	1.3749	10.0083	0.00086767	0.0170553
WBGene00018735	F53B1.2	F53B1.2	X	181478_s_at	2.57206	1.36293	7.66866	0.000597324	0.0134228
WBGene00009632	F42E11.2	F42E11.2	X	185294_s_at	2.57017	1.36186	5.50662	2.62688e-05	0.0017999
WBGene00002031	hst-6	Y34B4A.3	X	177043_at	2.56628	1.35968	7.06294	0.00336206	0.0400827
WBGene00016485	C36C9.1	C36C9.1	X	182317_at	2.56141	1.35694	7.58731	4.5965e-06	0.000544273
WBGene00009552	F39B1.1	F39B1.1	X	192405_s_at	2.55285	1.35211	6.19375	3.64223e-05	0.00224352
WBGene00003254	mig-23	R07E4.4	X	191252_s_at	2.54948	1.35021	8.07276	8.40206e-05	0.00391121
WBGene00019189	H11L12.1	H11L12.1	X	172299_x_at	2.53803	1.34371	11.1998	3.63343e-05	0.00224352
WBGene00004438	rpl-25.1	F55D10.2	X	193097_s_at	2.53238	1.34049	9.35912	0.00108117	0.0194486
WBGene00010199	F57C7.1	F57C7.1	X	193845_s_at	2.52356	1.33546	6.71689	9.95912e-05	0.00432257
WBGene00016131	C26B9.1	C26B9.1	X	174301_at	2.52349	1.33542	5.79321	1.68887e-05	0.00131594
WBGene00008882	F16B12.6	F16B12.6	X	183307_at	2.51362	1.32977	7.51257	1.23128e-05	0.00106504
WBGene00000929	dao-3	K07E3.3	X	193127_s_at	2.50009	1.32198	6.5447	0.00296327	0.0374129
WBGene00008959	F19H6.4	F19H6.4	X	192795_at	2.47759	1.30894	9.35609	6.87356e-05	0.00344209
WBGene00018259	F41B4.3	F41B4.3	X	175918_at	2.46893	1.30388	6.71347	0.00429345	0.04709
WBGene00000074	adm-2	C04A11.4	X	192244_s_at	2.4615	1.29954	7.34976	0.00118024	0.0207116
WBGene00008622	F09C8.2	F09C8.2	X	175007_at	2.44255	1.28839	7.99616	3.16582e-06	0.000424298
WBGene00009380	F34H10.3	F34H10.3	X	175556_at	2.43046	1.28123	7.66123	0.000346114	0.00950574
WBGene00003903	pab-2	F18H3.3	X	174888_at	2.42335	1.277	8.78441	0.00125017	0.0217159
WBGene00010725	erv-46	K09E9.2	X	192042_s_at	2.39813	1.26191	7.24293	0.00415549	0.0462422
WBGene00018076	F35H12.4	F35H12.4	X	192067_at	2.3979	1.26177	7.12843	0.000501846	0.0120961
WBGene00020738	T23F2.5	T23F2.5	X	172659_x_at	2.38005	1.25099	9.05465	0.00385192	0.0438888
WBGene00017419	F13B9.1	F13B9.1	X	187768_s_at	2.35383	1.23501	8.24062	0.000991695	0.0183607
WBGene00012301	W06D11.3	W06D11.3	X	183074_at	2.35219	1.234	8.18151	0.000760768	0.0157798
WBGene00016984	C56G3.1	C56G3.1	X	193305_at	2.34179	1.22761	6.31552	1.72676e-06	0.000300857
WBGene00018578	F47G3.3	F47G3.3	X	180563_at	2.33472	1.22325	6.18015	0.000115981	0.00478833
WBGene00003411	mrp-5	F14F4.3	X	189403_s_at	2.33019	1.22045	6.12202	5.54219e-05	0.00296465
WBGene00003087	lsy-2	F49H12.1	X	192071_at	2.32648	1.21815	8.35473	0.000206482	0.00691843
WBGene00014213	ZK1073.1	ZK1073.1	X	175310_s_at	2.32403	1.21663	6.37715	0.00216994	0.0304197
WBGene00017532	F16H11.3	F16H11.3	X	184862_at	2.32197	1.21535	9.32182	0.000154184	0.00570206
WBGene00004729	sax-3	ZK377.2	X	175413_s_at	2.3157	1.21145	6.64547	0.000806376	0.0162023
WBGene00010338	F59F4.3	F59F4.3	X	178365_s_at	2.30526	1.20493	7.02511	0.00197249	0.0286053
WBGene00004356	rhi-1	F46H6.1	X	193501_s_at	2.29461	1.19825	7.79697	4.97959e-05	0.00276229
WBGene00016188	C28G1.3	C28G1.3	X	175484_s_at	2.28596	1.1928	5.68075	0.00267571	0.035269
WBGene00009635	F42F12.3	F42F12.3	X	192894_at	2.27787	1.18768	5.80655	0.000454668	0.0114571
WBGene00008690	F11C1.1	F11C1.1	X	179331_at	2.253	1.17185	5.53881	0.00136607	0.022668
WBGene00020508	T14F9.2	T14F9.2	X	181057_at	2.24783	1.16853	6.26808	0.000154751	0.00570206
WBGene00000959	dgk-2	F46H6.2	X	174381_at	2.24714	1.16809	5.76191	2.15917e-05	0.00153999
WBGene00018701	pccb-1	F52E4.1	X	192119_s_at	2.24698	1.16799	9.57724	0.00160361	0.0249784
WBGene00017423	F13C5.2	F13C5.2	X	175092_s_at	2.24025	1.16366	6.4182	0.00198429	0.0287422
WBGene00003394	mom-1	T07H6.2	X	175631_s_at	2.23942	1.16313	6.90456	0.000551571	0.0128625
WBGene00008960	F19H6.5	F19H6.5	X	173575_s_at	2.22125	1.15137	4.63592	7.87856e-06	0.000768712
WBGene00001082	dpy-23	R160.1	X	193254_s_at	2.21491	1.14725	7.68688	9.91823e-05	0.00432019
WBGene00019102	F59C12.3	F59C12.3	X	173540_at	2.19722	1.13568	5.34271	0.000324502	0.00907733
WBGene00019864	R04A9.5	R04A9.5	X	193949_s_at	2.1916	1.13199	6.28427	0.00320791	0.0391245
WBGene00019781	M60.6	M60.6	X	173685_s_at	2.18677	1.1288	5.68654	1.83869e-05	0.00138427
WBGene00016102	C25F6.1	C25F6.1	X	182924_at	2.18069	1.12478	6.40907	0.000884817	0.0171565
WBGene00015868	C16H3.3	C16H3.3	X	173527_at	2.16656	1.11541	4.87726	0.00134499	0.0225001
WBGene00011440	T04F8.1	T04F8.1	X	179295_s_at	2.1619	1.1123	8.12924	0.00155694	0.0244386
WBGene00002023	hsp-25	C09B8.6	X	190900_s_at	2.15095	1.10497	7.0486	0.000180523	0.00634498
WBGene00015324	C02B8.6	C02B8.6	X	193294_at	2.13753	1.09595	5.41119	0.00391022	0.0441863
WBGene00016133	C26B9.3	C26B9.3	X	180439_at	2.13486	1.09414	5.87641	0.000525461	0.012444
WBGene00008951	F19C6.2	F19C6.2	X	174927_at	2.1266	1.08855	7.32263	0.00221779	0.0309129
WBGene00020491	T13G4.4	T13G4.4	X	175856_at	2.12613	1.08823	5.87613	0.000116912	0.00478833
WBGene00015295	acl-12	C01C10.3	X	173737_at	2.11743	1.08232	6.64247	1.62981e-05	0.00130521
WBGene00019989	R09F10.8	R09F10.8	X	185579_at	2.11601	1.08134	7.6721	0.00056196	0.0130053
WBGene00044071	tag-233	D2021.2	X	181161_at	2.11349	1.07963	7.79964	0.00202172	0.0291115
WBGene00004826	skr-20	R12H7.5	X	193760_s_at	2.11268	1.07907	6.53163	0.000242559	0.0075084
WBGene00018837	F54G2.1	F54G2.1	X	174865_at	2.11181	1.07848	6.03876	7.33687e-06	0.000751952
WBGene00018838	F54G2.2	F54G2.2	X	181059_at	2.10864	1.07632	6.69272	0.00279126	0.0360055
WBGene00002210	kin-29	F58H12.1	X	174559_at	2.10341	1.07273	5.90092	9.75863e-05	0.00426591
WBGene00015494	C05E11.3	C05E11.3	X	185566_at	2.0934	1.06585	6.21126	0.00143563	0.0232527
WBGene00022416	Y102A11A.6	Y102A11A.6	X	176476_s_at	2.08411	1.05943	5.87908	6.56166e-06	0.000714533
WBGene00012442	Y15E3A.3	Y15E3A.3	X	183195_at	2.07567	1.05358	5.01868	6.68757e-06	0.000715468
WBGene00019862	R04A9.2	R04A9.2	X	184142_s_at	2.07185	1.05092	7.42072	0.00107971	0.0194486
WBGene00016995	D1005.1	D1005.1	X	190185_at	2.07061	1.05006	7.32213	1.74624e-05	0.00133947
WBGene00010776	pix-1	K11E4.4	X	175332_at	2.06945	1.04925	5.94624	0.00119203	0.0208584
WBGene00006921	vha-12	F20B6.2	X	193564_s_at	2.06729	1.04774	9.16919	0.00160304	0.0249784
WBGene00007877	C33A11.1	C33A11.1	X	174542_at	2.03485	1.02493	6.19244	0.000231371	0.00727283
WBGene00019351	K03A1.2	K03A1.2	X	194034_at	2.02625	1.01882	6.97193	0.00378306	0.0432735
WBGene00011012	R04D3.4	R04D3.4	X	178410_s_at	2.01412	1.01015	8.8446	5.97855e-05	0.00312944
WBGene00021324	Y34B4A.8	Y34B4A.8	X	177071_at	2.01225	1.00881	6.91607	0.0029083	0.0370254
WBGene00015547	ain-1	C06G1.4	X	174737_at	2.00269	1.00194	6.96146	0.00050172	0.0120961
WBGene00007666	C18B12.4	C18B12.4	X	173884_at	1.99343	0.995256	6.59528	0.000488221	0.0119311
WBGene00022418	Y102A11A.8	Y102A11A.8	X	176506_s_at	1.98265	0.987431	5.99104	4.84086e-05	0.00272076
WBGene00015926	C17H11.6	C17H11.6	X	174311_at	1.98198	0.986942	5.281	0.000545759	0.0127758
WBGene00009793	F46F6.2	F46F6.2	X	192159_at	1.97793	0.983991	7.81877	8.15964e-06	0.000783599
WBGene00017422	F13C5.1	F13C5.1	X	172945_s_at	1.97638	0.982858	5.90723	0.00129646	0.0220679
WBGene00004951	spc-1	K10B3.10	X	192356_s_at	1.95627	0.968103	6.79448	1.96023e-05	0.00143395
WBGene00010690	K08H2.3	K08H2.3	X	178340_at	1.94734	0.961505	6.89425	0.000505253	0.0121507
WBGene00010704	K09A11.1	K09A11.1	X	188856_at	1.94523	0.959943	5.32547	3.51415e-05	0.00219792
WBGene00011011	R04D3.3	R04D3.3	X	178353_s_at	1.93784	0.954452	9.58839	0.000874263	0.0170877
WBGene00020160	igcm-3	T02C5.3	X	173680_at	1.93745	0.954162	7.2198	0.000225598	0.00716523
WBGene00003163	mdl-1	R03E9.1	X	193723_s_at	1.9317	0.949873	6.5706	0.0011307	0.0200732
WBGene00002127	inx-5	R09F10.4	X	192484_at	1.92887	0.947756	6.35847	0.000988958	0.0183586
WBGene00003965	pdk-1	H42K12.1	X	175826_s_at	1.92024	0.941288	7.84991	0.00237847	0.0324142
WBGene00019578	K09E3.7	K09E3.7	X	183584_at	1.91192	0.935025	6.67566	2.88209e-06	0.000418021
WBGene00018037	chtl-1	F35C8.7	X	182440_s_at	1.9098	0.933425	8.33469	0.00447499	0.0485139
WBGene00006887	vav-1	C35B8.2	X	174825_at	1.90959	0.933264	6.28321	0.00269533	0.0353005
WBGene00014215	obr-3	ZK1086.1	X	175207_at	1.90107	0.926811	5.55702	3.44459e-05	0.00216552
WBGene00018075	F35H12.2	F35H12.2	X	174970_s_at	1.90044	0.92633	5.9443	4.62594e-05	0.00264879
WBGene00016715	C46F4.1	C46F4.1	X	183053_at	1.89267	0.920423	6.71122	7.39983e-06	0.000752085
WBGene00017939	F31A3.5	F31A3.5	X	174217_at	1.88451	0.914192	6.02709	0.00329353	0.0396924
WBGene00004769	sel-12	F35H12.3	X	186893_at	1.88408	0.913862	6.91006	0.00194579	0.0283528
WBGene00000526	clc-5	C01C10.4	X	175733_at	1.88053	0.911141	4.87044	9.73291e-05	0.00426591
WBGene00011106	acl-5	R07E3.5	X	178327_s_at	1.8783	0.90943	6.14457	0.00288963	0.0368647
WBGene00017472	cst-1	F14H12.4	X	172039_x_at	1.87819	0.909343	5.82802	0.00218918	0.030619
WBGene00016068	C24H10.2	C24H10.2	X	185739_at	1.87626	0.907861	6.97148	0.00161612	0.0251091
WBGene00019760	calu-1	M03F4.7	X	190667_s_at	1.87293	0.905301	8.4609	0.000293711	0.00853847
WBGene00018518	F46H5.2	F46H5.2	X	180632_at	1.86092	0.896015	7.19958	0.00442862	0.0482458
WBGene00003219	mes-1	F54F7.5	X	175638_at	1.85549	0.891803	7.41294	0.000915644	0.0175865
WBGene00003990	pfn-2	F35C8.6	X	182024_at	1.85338	0.89016	7.10035	0.00129531	0.0220679
WBGene00008940	F18H3.4	F18H3.4	X	177511_at	1.85099	0.888295	6.4904	0.00250395	0.0337073
WBGene00011010	R04D3.2	R04D3.2	X	178140_s_at	1.84565	0.884131	8.11456	0.00131969	0.0222618
WBGene00007267	C03A3.2	C03A3.2	X	178751_at	1.84192	0.881211	7.60283	0.0023005	0.0316813
WBGene00001006	dlg-1	C25F6.2	X	174906_s_at	1.84128	0.880709	7.46222	0.00184566	0.0275222
WBGene00019143	H01M10.1	H01M10.1	X	185767_at	1.8397	0.879468	7.3133	0.000318828	0.0089804
WBGene00015561	C07A12.7	C07A12.7	X	187841_s_at	1.83924	0.879107	6.19325	5.1931e-05	0.00283838
WBGene00016937	tag-294	C54H2.3	X	180147_at	1.83835	0.878414	7.23306	0.00164093	0.0252373
WBGene00004682	rsd-3	C34E11.1	X	174664_at	1.83427	0.875204	7.09152	0.003005	0.0376668
WBGene00015776	C14F5.1	C14F5.1	X	188431_s_at	1.83314	0.874315	6.7113	0.000156453	0.00573014
WBGene00008588	F08G12.5	F08G12.5	X	192896_at	1.83037	0.872136	5.86235	0.000291616	0.00853847
WBGene00000797	crn-4	AH9.2	X	185507_at	1.82728	0.869699	8.07762	0.00245598	0.0332819
WBGene00007668	C18B12.6	C18B12.6	X	180590_s_at	1.82336	0.866598	5.90603	0.000829522	0.0165582
WBGene00002125	inx-3	F22F4.2	X	192259_s_at	1.82242	0.865857	8.07151	0.00345427	0.0407668
WBGene00019611	K10B3.5	K10B3.5	X	180687_at	1.81836	0.862639	6.56786	0.00203211	0.0291381
WBGene00009726	F45E6.3	F45E6.3	X	174409_at	1.81691	0.861487	4.52759	0.0032307	0.0392638
WBGene00017463	F14D12.1	F14D12.1	X	175027_at	1.81334	0.858646	4.57861	9.70797e-05	0.00426591
WBGene00010221	F57G12.1	F57G12.1	X	171898_x_at	1.81118	0.856927	5.2776	0.000294716	0.00853847
WBGene00007129	B0272.3	B0272.3	X	192491_at	1.81063	0.856488	7.89451	0.00428284	0.0470158
WBGene00004375	#N/A	#N/A	X	182591_s_at	1.81011	0.856077	7.27261	0.00131281	0.0222072
WBGene00008749	F13E6.5	F13E6.5	X	179250_at	1.80815	0.854513	7.7787	0.000493513	0.0119793
WBGene00019576	K09E3.5	K09E3.5	X	182038_at	1.80462	0.851692	5.10505	1.45294e-05	0.00122068
WBGene00001844	hid-1	K02E10.2	X	175333_s_at	1.80387	0.851096	6.04044	0.0012653	0.0218317
WBGene00019554	K09C4.10	K09C4.10	X	185487_s_at	1.80379	0.851029	5.68889	4.44817e-05	0.0025828
WBGene00010493	K02B9.2	K02B9.2	X	190730_at	1.79906	0.847241	6.60535	0.00153421	0.0241753
WBGene00001025	dnj-7	C55B6.2	X	182464_s_at	1.7989	0.847112	5.19357	0.00268976	0.0353005
WBGene00001148	eat-20	H30A04.1	X	175674_s_at	1.79433	0.843449	7.2674	1.57579e-05	0.00128985
WBGene00003963	pdi-2	C07A12.4	X	193124_s_at	1.78929	0.83939	8.34057	0.00129787	0.0220679
WBGene00016913	lam-2	C54D1.5	X	174175_at	1.78882	0.839008	5.40977	8.88448e-05	0.00408896
WBGene00020199	T03G11.6	T03G11.6	X	185729_at	1.7882	0.838505	9.418	0.000484366	0.0119071
WBGene00016345	C33E10.1	C33E10.1	X	184992_at	1.78642	0.837075	4.40193	0.00093622	0.0177946
WBGene00019317	K02E10.1	K02E10.1	X	190279_s_at	1.78599	0.836726	5.77018	0.000261488	0.00791634
WBGene00006369	sym-4	R03E1.1	X	192708_s_at	1.78551	0.83634	6.43018	0.00401518	0.0450094
WBGene00018593	F48B9.8	F48B9.8	X	182727_at	1.78166	0.833219	7.2577	0.000713771	0.0150872
WBGene00017339	F10D7.2	F10D7.2	X	193597_s_at	1.77969	0.831627	6.57062	0.00222327	0.0309365
WBGene00016438	C35B8.3	C35B8.3	X	182710_at	1.77912	0.831162	5.8055	0.000997531	0.0184057
WBGene00008939	F18H3.1	F18H3.1	X	177823_at	1.77371	0.82677	6.95976	0.000590123	0.0133302
WBGene00006962	xol-1	C18A11.5	X	188135_s_at	1.75597	0.812269	5.52268	0.00141152	0.0230954
WBGene00002062	ife-4	C05D9.5	X	193404_at	1.75562	0.811984	6.71286	0.000999469	0.0184136
WBGene00006896	ver-3	F59F3.1	X	174594_at	1.74773	0.805481	5.00188	0.000111248	0.00465876
WBGene00008694	F11C1.5	F11C1.5	X	193271_s_at	1.74524	0.803422	5.41526	0.00080342	0.0161695
WBGene00020726	T23C6.4	T23C6.4	X	174233_at	1.73899	0.798247	4.26096	0.000188287	0.00652386
WBGene00007290	C04B4.2	C04B4.2	X	179273_at	1.7354	0.795267	8.88548	0.000746631	0.0155927
WBGene00011152	R09A8.1	R09A8.1	X	178490_at	1.7324	0.792776	6.98405	0.000244114	0.00753741
WBGene00018719	F52H2.7	F52H2.7	X	173002_s_at	1.73055	0.791228	4.55102	0.000123183	0.00494202
WBGene00008880	F16B12.4	F16B12.4	X	184172_at	1.72982	0.790623	5.5634	0.00017621	0.00625092
WBGene00011153	R09A8.2	R09A8.2	X	178792_at	1.7214	0.783579	6.99634	0.000422089	0.0109066
WBGene00008745	F13E6.1	F13E6.1	X	189052_s_at	1.71955	0.782028	8.18043	0.00182696	0.0274072
WBGene00003883	osm-1	T27B1.1	X	193309_at	1.71733	0.780167	6.49263	4.47628e-06	0.000541164
WBGene00006351	sur-5	K03A1.5	X	193111_s_at	1.71655	0.779508	7.76761	0.00147207	0.0234997
WBGene00020336	T08A9.4	T08A9.4	X	181175_at	1.71382	0.777219	5.64874	0.000841402	0.0166861
WBGene00001995	hpl-1	K08H2.6	X	175790_at	1.71209	0.77576	6.01385	0.000223785	0.00714124
WBGene00002261	ldb-1	F58A3.1	X	173217_at	1.70996	0.773965	5.22279	0.00306308	0.0379579
WBGene00015662	C10A4.1	C10A4.1	X	192615_at	1.70945	0.773529	6.08449	0.00126556	0.0218317
WBGene00009888	F49E2.5	F49E2.5	X	174674_at	1.70348	0.768482	5.7943	0.000612156	0.0135746
WBGene00003638	nhr-48	ZK662.3	X	193671_at	1.70163	0.76692	6.99316	0.000312285	0.00888869
WBGene00001569	gei-12	F52D2.4	X	193879_s_at	1.70067	0.7661	8.57293	0.0010343	0.018716
WBGene00013920	pssy-1	ZC506.3	X	191802_at	1.70065	0.766086	7.2202	0.000120683	0.00492269
WBGene00004749	sdn-1	F57C7.3	X	190774_s_at	1.70036	0.765844	6.44923	0.00389352	0.0441715
WBGene00018203	F39F10.3	F39F10.3	X	192326_at	1.69811	0.763929	7.18023	0.00228075	0.0315381
WBGene00020321	T07F12.1	T07F12.1	X	185603_at	1.6969	0.762904	5.53972	0.000296172	0.0085597
WBGene00019267	H39E20.1	H39E20.1	X	172548_at	1.69577	0.761943	6.76453	3.19351e-05	0.00203921
WBGene00006810	unc-78	C04F6.4	X	192068_s_at	1.69433	0.760712	8.23325	0.000337441	0.00931112
WBGene00004825	skr-19	R12H7.3	X	174287_at	1.69268	0.759305	7.2046	0.000615829	0.0136312
WBGene00018987	F56F10.4	F56F10.4	X	174416_at	1.68603	0.753629	4.82143	0.00282765	0.0363018
WBGene00018077	F35H12.5	F35H12.5	X	176734_at	1.68103	0.749349	5.70324	0.0011023	0.0196836
WBGene00002044	hyl-2	K02G10.6	X	186471_at	1.67985	0.748334	5.96488	0.000617928	0.0136529
WBGene00008805	git-1	F14F3.2	X	188879_s_at	1.67275	0.742225	8.09754	0.00386054	0.0439218
WBGene00002207	kin-25	B0302.1	X	192840_s_at	1.66705	0.737298	5.86283	0.00096639	0.0180495
WBGene00011770	T14G8.2	T14G8.2	X	179374_at	1.66565	0.736083	4.33563	0.000210407	0.00696362
WBGene00009932	F52D10.6	F52D10.6	X	192250_at	1.66534	0.735814	5.29967	0.000594593	0.0134045
WBGene00009674	nucb-1	F44A6.1	X	188766_at	1.6651	0.735606	7.44752	0.000481509	0.0119071
WBGene00000523	clc-2	C01C10.1	X	175730_at	1.66126	0.732282	3.61315	4.17982e-06	0.000525549
WBGene00021044	W05H7.1	W05H7.1	X	171749_x_at	1.63979	0.713511	5.28531	0.000308025	0.00879802
WBGene00006432	tag-53	F33C8.1	X	191801_s_at	1.63563	0.709846	6.18919	0.00144202	0.0232736
WBGene00016067	C24H10.1	C24H10.1	X	185553_at	1.63533	0.709578	5.54154	0.00048913	0.0119311
WBGene00015390	C03F11.4	C03F11.4	X	175240_at	1.63206	0.706697	4.13068	0.00389097	0.0441715
WBGene00010701	ent-2	K09A9.3	X	177953_s_at	1.63138	0.706093	8.24615	0.00292016	0.0370733
WBGene00006816	unc-84	F54B11.3	X	177105_s_at	1.63011	0.704969	7.53194	0.000122343	0.0049408
WBGene00014141	ZK899.2	ZK899.2	X	178376_s_at	1.62639	0.70167	6.39595	4.22233e-05	0.0024758
WBGene00022745	ZK470.2	ZK470.2	X	174473_at	1.62029	0.696255	6.22175	0.00275567	0.0357632
WBGene00020197	T03G11.4	T03G11.4	X	191154_at	1.62016	0.696133	6.65676	0.0021269	0.0300582
WBGene00008747	F13E6.3	F13E6.3	X	179280_at	1.61766	0.693913	6.8205	0.00141467	0.0230954
WBGene00004121	pqn-34	F35B3.5	X	176671_at	1.6175	0.693764	7.00627	0.00422283	0.0466088
WBGene00003410	mrp-4	F21G4.2	X	193046_at	1.61676	0.693104	9.2467	0.000176309	0.00625092
WBGene00011904	T21H8.1	T21H8.1	X	174147_at	1.61595	0.692386	4.30465	0.000554423	0.0129044
WBGene00009930	F52D10.2	F52D10.2	X	174450_at	1.61389	0.690545	7.24188	0.00404761	0.0452686
WBGene00020830	T26C11.4	T26C11.4	X	184614_s_at	1.6056	0.683114	7.13661	8.0695e-05	0.00379991
WBGene00004862	sma-9	T05A10.1	X	194009_at	1.59507	0.673618	5.50622	0.00278855	0.0360055
WBGene00016620	C43H6.7	C43H6.7	X	184032_at	1.59222	0.671043	6.79512	0.00116948	0.0205523
WBGene00015320	C02B8.1	C02B8.1	X	187232_at	1.5919	0.670748	6.35457	0.000887642	0.0171568
WBGene00019991	R09H3.3	R09H3.3	X	179945_at	1.5854	0.664846	6.08663	0.000567769	0.0131024
WBGene00019492	K07E3.4	K07E3.4	X	187806_s_at	1.57937	0.659345	7.78107	0.00121067	0.0211543
WBGene00007651	C17G1.4	C17G1.4	X	179106_s_at	1.57768	0.657802	6.65276	0.0006332	0.0138572
WBGene00000422	ced-8	F08F1.5	X	181701_at	1.57511	0.655455	7.10723	0.000953545	0.0179431
WBGene00000990	dhs-27	C04F6.5	X	192332_s_at	1.5699	0.650675	7.62509	0.000627516	0.0137898
WBGene00007284	C03H12.1	C03H12.1	X	180577_at	1.56943	0.65024	5.07671	0.00407446	0.0455066
WBGene00006862	uvt-3	C42D8.3	X	188074_at	1.56712	0.648115	6.25012	0.000402489	0.010667
WBGene00003630	nhr-40	T03G6.2	X	175720_at	1.56665	0.64768	6.70551	0.000327795	0.00911959
WBGene00000103	akt-2	F28H6.1	X	194014_s_at	1.56123	0.642686	5.69599	2.04265e-05	0.00147413
WBGene00006393	taf-11.1	F48D6.1	X	188318_at	1.55959	0.641168	7.72492	0.00303035	0.0378291
WBGene00003661	nhr-71	K11E4.5	X	193513_s_at	1.55783	0.639538	7.05875	0.000404983	0.010668
WBGene00018702	F52E4.5	F52E4.5	X	180261_s_at	1.55613	0.637962	5.76037	0.00207895	0.0295862
WBGene00006826	unc-97	F14D12.2	X	193526_s_at	1.54757	0.630004	6.64787	0.00395762	0.0445484
WBGene00006861	uvt-2	C24H10.5	X	193392_at	1.54548	0.628052	7.17579	0.000312657	0.00888869
WBGene00005008	spr-3	C07A12.5	X	190210_at	1.54064	0.62353	7.15701	0.0039006	0.0441715
WBGene00008206	C49F5.2	C49F5.2	X	188556_s_at	1.53884	0.621845	5.41414	0.00272475	0.0354889
WBGene00006479	tag-132	B0563.4	X	187510_at	1.53483	0.618081	7.80824	0.0013528	0.0225001
WBGene00003477	mtm-5	H28G03.6	X	185540_s_at	1.53421	0.617496	7.15197	0.000139207	0.00535587
WBGene00000899	daf-3	F25E2.5	X	188906_s_at	1.52817	0.611808	6.85961	0.000140108	0.00535674
WBGene00017515	F16F9.4	F16F9.4	X	188201_at	1.52771	0.611374	5.7332	0.000531659	0.0125276
WBGene00019620	K10C2.4	K10C2.4	X	173405_s_at	1.5218	0.605774	6.94091	0.000988265	0.0183586
WBGene00003247	mig-15	ZC504.4	X	173422_at	1.52008	0.604148	6.35136	0.000612007	0.0135746
WBGene00018577	F47G3.2	F47G3.2	X	193451_at	1.51849	0.602642	7.09195	0.00357837	0.0416042
WBGene00006602	tps-1	ZK54.2	X	191318_s_at	1.51388	0.598246	5.80759	9.16515e-05	0.00417092
WBGene00009482	F36G3.1	F36G3.1	X	186846_s_at	1.50857	0.59318	5.86465	0.00335999	0.0400827
WBGene00010983	R03A10.3	R03A10.3	X	183595_at	1.50041	0.585361	4.90944	0.000873276	0.0170877
WBGene00015586	C08A9.6	C08A9.6	X	183184_at	1.49904	0.584039	5.9275	0.00291218	0.0370362
WBGene00015676	C10E2.6	C10E2.6	X	173724_at	1.49696	0.582035	7.88712	0.00137142	0.0226863
WBGene00003185	mek-1	K08A8.1	X	191720_at	1.49475	0.579903	6.94183	0.000393738	0.0105079
WBGene00002239	ksr-1	F13B9.5	X	175608_at	1.49329	0.578492	5.63536	0.000249358	0.00764729
WBGene00001000	dim-1	C18A11.7	X	188558_s_at	1.48783	0.57321	7.09108	0.0047063	0.0498691
WBGene00022666	ZK154.4	ZK154.4	X	182221_at	1.48777	0.573148	6.33862	0.00269781	0.0353005
WBGene00017571	tag-279	F18E9.5	X	187751_s_at	1.48329	0.568801	5.12291	0.00326645	0.0395223
WBGene00018704	F52E4.8	F52E4.8	X	175957_at	1.48217	0.567707	5.7856	0.000434335	0.0110821
WBGene00001617	glr-6	F41B4.4	X	187852_at	1.48152	0.56708	5.10582	0.00040407	0.010667
WBGene00001441	fkh-9	K03C7.2	X	174978_at	1.47403	0.55977	6.47851	0.0021114	0.0298738
WBGene00004349	rgs-6	C41G11.3	X	185033_at	1.47349	0.55924	6.16245	0.000179618	0.00633141
WBGene00001649	gob-1	H13N06.3	X	180800_at	1.46676	0.552636	6.28195	0.00192995	0.0282855
WBGene00000004	aat-3	F52H2.2	X	190053_at	1.46369	0.549614	7.03036	0.000665399	0.0144402
WBGene00009027	F21G4.6	F21G4.6	X	178991_s_at	1.45422	0.540242	5.25147	0.000486705	0.0119197
WBGene00015866	C16E9.2	C16E9.2	X	186258_s_at	1.44915	0.535207	6.62901	0.00123765	0.0215331
WBGene00015801	C15H9.5	C15H9.5	X	174368_at	1.44541	0.531476	4.62676	0.00401933	0.0450146
WBGene00019294	K02A6.3	K02A6.3	X	182252_s_at	1.44383	0.529899	6.56324	0.00301434	0.0377065
WBGene00003624	nhr-28	C11G6.4	X	173241_at	1.42244	0.508371	5.30217	0.00158681	0.02478
WBGene00007286	C04A11.2	C04A11.2	X	182241_s_at	1.41615	0.501978	5.33402	0.000224257	0.00714124
WBGene00001854	hil-3	F22F1.1	X	171805_x_at	1.4017	0.487175	7.77271	0.000261645	0.00791634
WBGene00007261	C02C6.3	C02C6.3	X	191991_s_at	1.39986	0.485281	4.57197	0.00323763	0.0392638
WBGene00045292	#N/A	#N/A	X	182237_at	1.39822	0.483595	5.56008	0.000132774	0.00517363
WBGene00012407	Y7A5A.1	Y7A5A.1	X	177936_s_at	1.39652	0.481837	6.0629	0.000935218	0.0177946
WBGene00007750	syg-2	C26G2.1	X	173962_s_at	1.38919	0.474239	5.19962	0.000832739	0.0165953
WBGene00016009	C23F12.4	C23F12.4	X	186448_at	1.3856	0.470507	5.98812	0.00253231	0.0339766
WBGene00007528	C11H1.2	C11H1.2	X	177744_at	1.37639	0.460889	5.98452	0.000684526	0.0146983
WBGene00010836	M03B6.4	M03B6.4	X	179179_at	1.3703	0.454495	4.1365	0.000484602	0.0119071
WBGene00016704	C46C11.1	C46C11.1	X	189155_at	1.36919	0.453324	7.10232	0.00149248	0.0237634
WBGene00019584	K09F5.5	K09F5.5	X	190725_at	1.36717	0.45119	6.7356	0.00297982	0.0375441
WBGene00004802	sir-2.3	F46G10.3	X	187867_at	1.35866	0.442187	4.31834	0.00015315	0.00570206
WBGene00003408	mrp-2	F57C12.4	X	193187_s_at	1.35762	0.441075	6.14984	0.00393863	0.0443961
WBGene00004369	rig-1	K09E2.4	X	174803_at	1.35402	0.437249	5.93783	0.000783056	0.015995
WBGene00007772	C27C12.2	C27C12.2	X	174506_at	1.34466	0.427243	6.45865	0.00249644	0.0336434
WBGene00018467	sdpn-1	F45E1.7	X	181598_at	1.33817	0.420256	5.64359	0.00146947	0.0234997
WBGene00010329	F59D12.1	F59D12.1	X	175328_at	1.32773	0.408967	4.01729	0.00454042	0.0488423
WBGene00009234	F28H6.6	F28H6.6	X	179332_at	1.31846	0.398858	5.686	0.00425755	0.0468225
WBGene00002163	ist-1	C54D1.3	X	174720_at	1.3126	0.39243	4.37578	0.000550748	0.0128625
WBGene00019577	K09E3.6	K09E3.6	X	182374_at	1.30818	0.387561	4.02733	0.00356637	0.041582
WBGene00016614	C43H6.1	C43H6.1	X	184070_at	1.304	0.382941	5.36967	0.00145423	0.0233371
WBGene00018212	F39H12.1	F39H12.1	X	186255_at	1.30108	0.379709	4.99299	0.00093049	0.0177946
WBGene00010115	aakb-1	F55F3.1	X	178382_s_at	1.29754	0.375779	7.18576	0.00187437	0.0277432
WBGene00000149	apl-1	C42D8.8	X	173504_at	1.29253	0.370193	6.8663	0.00166011	0.0255002
WBGene00003626	nhr-32	K08H2.8	X	192460_at	1.24401	0.314993	6.729	0.00168222	0.0257748
WBGene00006364	syd-2	F59F5.6	X	187897_s_at	1.2405	0.31092	5.22163	0.00230364	0.0316813
WBGene00015588	C08A9.8	C08A9.8	X	183342_at	1.23954	0.309804	5.49962	0.00127623	0.021892

## Sheet: S1B.X.down.lin54 vs. WT
Table S1B: 132 X-linked genes down in lin-54(n3423) vs. WT
ID: the most significant probe ID for a gene; Negative fold change indicates down-regulation.
WB names (WS170)	public names	cosmid	chr	ID	fold change (lin-54 vs.WT)	log2 fold change (lin-54 vs.WT)	average log2 intensity (lin-54 vs.WT)	p-value (lin-54 vs.WT)	q-value (lin-54 vs.WT)
WBGene00006541	tbh-1	H13N06.6	X	193713_s_at	-11.0641	-3.46782	8.38699	4.5246e-07	0.000284051
WBGene00016534	C39D10.7	C39D10.7	X	193947_s_at	-7.30374	-2.86864	10.1149	7.62247e-07	0.000418715
WBGene00007649	C17G1.2	C17G1.2	X	179026_at	-6.46036	-2.69162	7.83584	0.000141563	0.00715061
WBGene00018605	F48E3.4	F48E3.4	X	182415_s_at	-5.76819	-2.52812	9.92911	0.000134974	0.0069374
WBGene00020218	T04G9.7	T04G9.7	X	179805_s_at	-4.00541	-2.00195	10.7801	6.04476e-05	0.00451577
WBGene00002007	hsp-3	C15H9.6	X	189828_s_at	-3.48502	-1.80117	8.81703	0.000189414	0.00849375
WBGene00019611	K10B3.5	K10B3.5	X	174537_at	-3.41383	-1.77139	6.17881	0.00019757	0.00868231
WBGene00011010	R04D3.2	R04D3.2	X	173487_at	-3.28096	-1.71412	7.67899	7.39982e-05	0.00477445
WBGene00022858	ZK1193.2	ZK1193.2	X	185298_s_at	-3.26444	-1.70684	5.5384	4.32646e-06	0.00115481
WBGene00010066	F54F7.6	F54F7.6	X	177731_at	-3.21103	-1.68303	7.84235	3.15302e-05	0.00313048
WBGene00004352	rgs-9	ZC53.7	X	177423_at	-3.19937	-1.67779	6.97282	0.00024547	0.00976224
WBGene00007290	C04B4.2	C04B4.2	X	179273_at	-3.17857	-1.66838	8.88548	8.53293e-07	0.000441156
WBGene00003963	pdi-2	C07A12.4	X	193124_s_at	-3.05014	-1.60887	8.34057	4.46731e-06	0.00115481
WBGene00017177	F02E8.4	F02E8.4	X	180626_at	-2.87885	-1.52549	8.98849	7.48763e-06	0.00159393
WBGene00008207	C49F5.3	C49F5.3	X	178915_at	-2.83631	-1.50401	8.80246	4.30853e-05	0.00365052
WBGene00015803	C15H9.9	C15H9.9	X	181509_at	-2.7841	-1.47721	7.72613	0.000358594	0.011555
WBGene00015168	tag-320	B0403.4	X	192032_s_at	-2.77561	-1.4728	9.77294	9.67749e-06	0.001874
WBGene00011011	R04D3.3	R04D3.3	X	178353_s_at	-2.75054	-1.45971	9.58839	2.35002e-05	0.00254994
WBGene00018578	F47G3.3	F47G3.3	X	180563_at	-2.71174	-1.43922	6.18015	2.68232e-05	0.00280656
WBGene00016469	C36B7.6	C36B7.6	X	173525_at	-2.66886	-1.41623	7.85533	0.00809984	0.049367
WBGene00011153	R09A8.2	R09A8.2	X	178792_at	-2.63395	-1.39723	6.99634	2.12571e-06	0.000849228
WBGene00018657	acl-4	F49H12.6	X	175021_at	-2.61992	-1.38952	8.05481	0.00416127	0.0363237
WBGene00011012	R04D3.4	R04D3.4	X	178410_s_at	-2.61232	-1.38533	8.8446	2.95904e-06	0.001027
WBGene00019989	R09F10.8	R09F10.8	X	185579_at	-2.60409	-1.38078	7.6721	7.22755e-05	0.00477445
WBGene00003053	lmp-1	C03B1.12	X	173193_s_at	-2.60347	-1.38043	9.71363	0.0034575	0.0334304
WBGene00006890	vem-1	K07E3.8	X	188031_s_at	-2.5559	-1.35383	7.4139	0.00528016	0.0407591
WBGene00003410	mrp-4	F21G4.2	X	193046_at	-2.55446	-1.35302	9.2467	2.82526e-07	0.000191011
WBGene00017532	F16H11.3	F16H11.3	X	184862_at	-2.52861	-1.33834	9.32182	6.63283e-05	0.00472762
WBGene00015181	B0416.5	B0416.5	X	187506_s_at	-2.50173	-1.32292	9.83901	0.000441659	0.0125585
WBGene00008210	C49F5.6	C49F5.6	X	178568_s_at	-2.47388	-1.30678	9.7386	0.00156144	0.02281
WBGene00014213	ZK1073.1	ZK1073.1	X	175310_s_at	-2.4277	-1.27959	6.37715	0.00152072	0.022507
WBGene00016995	D1005.1	D1005.1	X	175587_at	-2.40621	-1.26676	8.22771	0.00017034	0.0080037
WBGene00018037	chtl-1	F35C8.7	X	182440_s_at	-2.36655	-1.24279	8.33469	0.000588933	0.0141813
WBGene00000460	ceh-39	T26C11.7	X	174323_at	-2.3542	-1.23523	7.96266	0.0046799	0.0385044
WBGene00006351	sur-5	K03A1.5	X	173865_at	-2.2898	-1.19522	8.5656	0.00182588	0.0249189
WBGene00016485	C36C9.1	C36C9.1	X	182317_at	-2.27776	-1.18762	7.58731	1.66883e-05	0.00235306
WBGene00007956	C35C5.6	C35C5.6	X	174194_at	-2.27684	-1.18704	7.16137	0.00591996	0.0424984
WBGene00015180	B0416.4	B0416.4	X	187457_at	-2.26306	-1.17827	7.07321	0.00150456	0.0223751
WBGene00004788	sft-4	C54H2.5	X	173418_at	-2.26185	-1.1775	9.91536	0.00191469	0.0253439
WBGene00015778	C14F11.1	C14F11.1	X	191683_at	-2.24943	-1.16956	9.85807	0.000879507	0.0173777
WBGene00020216	T04G9.5	T04G9.5	X	173896_s_at	-2.19436	-1.1338	10.0083	0.0033907	0.033175
WBGene00022199	Y71H10A.1	Y71H10A.1	X	173265_at	-2.19278	-1.13276	8.03359	0.00720116	0.0463724
WBGene00010555	K04C1.5	K04C1.5	X	190602_at	-2.18338	-1.12656	8.40163	0.00135284	0.0214239
WBGene00020142	aak-2	T01C8.1	X	175364_at	-2.18214	-1.12574	8.06894	0.00237698	0.0281937
WBGene00000157	aps-2	F02E8.3	X	192044_at	-2.17664	-1.1221	8.37538	0.00794174	0.0489326
WBGene00021047	W05H7.4	W05H7.4	X	174968_at	-2.1722	-1.11915	7.41513	0.00132008	0.0212496
WBGene00019871	R04E5.8	R04E5.8	X	175371_at	-2.16457	-1.11408	6.37777	0.000444379	0.0125585
WBGene00004774	sem-5	C14F5.5	X	187892_at	-2.15203	-1.1057	7.48412	0.00208582	0.0263019
WBGene00008882	F16B12.6	F16B12.6	X	183307_at	-2.12719	-1.08895	7.51257	7.79303e-05	0.00490871
WBGene00004356	rhi-1	F46H6.1	X	193501_s_at	-2.11972	-1.08388	7.79697	0.000121225	0.00649668
WBGene00016486	C36C9.3	C36C9.3	X	180118_at	-2.11969	-1.08386	7.4308	0.00245218	0.0284666
WBGene00008464	E02H4.6	E02H4.6	X	190456_at	-2.11674	-1.08184	7.94878	1.71074e-05	0.00235306
WBGene00018735	F53B1.2	F53B1.2	X	181478_s_at	-2.0877	-1.06192	7.66866	0.00357649	0.0338
WBGene00007267	C03A3.2	C03A3.2	X	178751_at	-2.07525	-1.05329	7.60283	0.000622374	0.0146259
WBGene00009635	F42F12.3	F42F12.3	X	192894_at	-2.03816	-1.02727	5.80655	0.00137237	0.0215809
WBGene00002261	ldb-1	F58A3.1	X	174597_at	-2.02638	-1.0189	6.38257	0.00312301	0.0321034
WBGene00010690	K08H2.3	K08H2.3	X	178340_at	-2.01436	-1.01032	6.89425	0.000339635	0.0112644
WBGene00006472	tag-123	F08F1.7	X	174891_s_at	-2.00641	-1.00462	7.69187	0.00234122	0.0279962
WBGene00000175	aqp-7	M02F4.8	X	189807_at	-2.00461	-1.00332	7.70784	0.00220047	0.0268612
WBGene00020508	T14F9.2	T14F9.2	X	181057_at	-1.99875	-0.999097	6.26808	0.000559408	0.0138374
WBGene00019657	K11G12.6	K11G12.6	X	185840_at	-1.99351	-0.995311	7.79618	0.000879618	0.0173777
WBGene00018701	pccb-1	F52E4.1	X	192119_s_at	-1.98679	-0.990438	9.57724	0.00484409	0.0393108
WBGene00004893	sms-2	F53H8.4	X	173484_at	-1.97345	-0.980722	7.1196	0.00512076	0.0402883
WBGene00001331	erd-2	F09B9.3	X	193692_s_at	-1.96256	-0.972738	8.5302	0.00587478	0.0424984
WBGene00000161	apa-2	T20B5.1	X	174879_at	-1.90954	-0.933229	6.06735	0.00394996	0.0352123
WBGene00003394	mom-1	T07H6.2	X	175631_s_at	-1.90454	-0.92944	6.90456	0.00282888	0.0308401
WBGene00006816	unc-84	F54B11.3	X	175676_at	-1.89551	-0.922589	7.27698	0.0045311	0.0379125
WBGene00012326	W07E11.1	W07E11.1	X	189737_at	-1.87756	-0.908861	8.9152	0.00187976	0.0251278
WBGene00022292	Y75D11A.3	Y75D11A.3	X	194241_x_at	-1.86766	-0.901236	7.19475	0.000472036	0.0128623
WBGene00010339	acl-1	F59F4.4	X	193639_at	-1.8675	-0.901108	9.07577	0.000402254	0.0120567
WBGene00000105	alg-1	F48F7.1	X	174189_at	-1.85035	-0.887801	5.93926	0.00157916	0.0229411
WBGene00009233	F28H6.4	F28H6.4	X	178753_at	-1.84709	-0.885255	8.39035	0.00149807	0.0223699
WBGene00007773	C27C12.3	C27C12.3	X	174239_at	-1.84457	-0.883281	8.14532	0.00336519	0.0331733
WBGene00004353	rgs-10	F45B8.2	X	190784_at	-1.82987	-0.871744	6.68217	0.0015789	0.0229411
WBGene00015357	C02F12.8	C02F12.8	X	193313_s_at	-1.82035	-0.864213	7.87659	0.000306208	0.0107222
WBGene00001130	dyn-1	C02C6.1	X	175673_s_at	-1.81571	-0.860533	7.84135	0.00544295	0.0412757
WBGene00011106	acl-5	R07E3.5	X	178327_s_at	-1.80204	-0.849628	6.14457	0.00449933	0.0379012
WBGene00000961	dgn-1	T21B6.1	X	174786_at	-1.79813	-0.846501	6.88674	0.00567401	0.0420514
WBGene00010701	ent-2	K09A9.3	X	177953_s_at	-1.78459	-0.83559	8.24615	0.000879941	0.0173777
WBGene00017472	cst-1	F14H12.4	X	172144_x_at	-1.76256	-0.817676	5.66685	0.0032517	0.0326833
WBGene00003219	mes-1	F54F7.5	X	175638_at	-1.75271	-0.809586	7.41294	0.00185194	0.0250434
WBGene00012295	W06B3.1	W06B3.1	X	178653_at	-1.72543	-0.786954	5.9521	0.000399128	0.0120567
WBGene00007666	C18B12.4	C18B12.4	X	173884_at	-1.72487	-0.78649	6.59528	0.00274766	0.0302245
WBGene00011444	T04F8.6	T04F8.6	X	174912_at	-1.72431	-0.786021	6.17847	0.00697841	0.0458742
WBGene00015866	C16E9.2	C16E9.2	X	186086_s_at	-1.71105	-0.774884	5.40664	0.00181	0.0248179
WBGene00008959	F19H6.4	F19H6.4	X	192795_at	-1.70817	-0.77245	9.35609	0.00406938	0.0358737
WBGene00001602	gln-1	C45B2.5	X	171892_x_at	-1.70278	-0.767893	7.29336	0.00419001	0.0364257
WBGene00016617	C43H6.4	C43H6.4	X	182164_s_at	-1.69077	-0.757683	5.33033	0.00798822	0.0491661
WBGene00000075	adm-4	ZK154.7	X	191363_s_at	-1.68752	-0.754908	8.67251	0.00242131	0.0284507
WBGene00013919	ZC506.1	ZC506.1	X	173053_s_at	-1.68648	-0.754019	6.47099	0.00240159	0.0283459
WBGene00001325	eor-2	C44H4.7	X	177725_at	-1.68424	-0.752095	7.61037	0.00821249	0.0496174
WBGene00009632	F42E11.2	F42E11.2	X	185294_s_at	-1.67171	-0.741323	5.50662	0.00346817	0.0334644
WBGene00016641	C44C1.1	C44C1.1	X	182166_at	-1.65456	-0.72645	6.44415	0.000400878	0.0120567
WBGene00007771	C27C12.1	C27C12.1	X	181721_at	-1.63829	-0.712189	9.13921	0.00580948	0.0424984
WBGene00004862	sma-9	T05A10.1	X	194009_at	-1.6303	-0.705135	5.50622	0.00203951	0.0261416
WBGene00012074	T27A8.2	T27A8.2	X	189248_at	-1.61793	-0.694151	6.61248	0.00535618	0.0411863
WBGene00018593	F48B9.8	F48B9.8	X	182727_at	-1.61205	-0.688895	7.2577	0.00281185	0.0307383
WBGene00020496	spat-3	T13H2.5	X	192113_s_at	-1.61198	-0.68883	8.51528	0.000785216	0.0164595
WBGene00010704	K09A11.1	K09A11.1	X	188856_at	-1.60856	-0.685767	5.32547	0.000618401	0.0146107
WBGene00018688	F52D2.6	F52D2.6	X	182340_at	-1.60379	-0.681482	7.27171	0.00176546	0.0245908
WBGene00020336	T08A9.4	T08A9.4	X	181175_at	-1.60123	-0.679179	5.64874	0.00223383	0.0271553
WBGene00015378	C03B1.7	C03B1.7	X	187322_at	-1.59864	-0.676846	5.36134	8.18249e-05	0.00505269
WBGene00007059	tag-197	F08C6.3	X	180063_at	-1.59531	-0.673833	8.12103	0.00429687	0.036995
WBGene00021485	Y40A1A.3	Y40A1A.3	X	176381_s_at	-1.56891	-0.649761	5.93819	0.00127039	0.0206387
WBGene00019729	M02D8.3	M02D8.3	X	173538_s_at	-1.55134	-0.633517	6.09802	0.00542841	0.0412136
WBGene00009886	F49E2.2	F49E2.2	X	174191_at	-1.54237	-0.625151	5.98842	0.00769953	0.0480983
WBGene00015621	C09B7.2	C09B7.2	X	180495_at	-1.52956	-0.613118	6.40579	0.00814975	0.0493992
WBGene00015676	C10E2.6	C10E2.6	X	173724_at	-1.52058	-0.604624	7.88712	0.00103672	0.0189042
WBGene00008526	F02D10.6	F02D10.6	X	182600_at	-1.5136	-0.597982	7.55748	0.00302721	0.0316781
WBGene00000988	dhs-25	F09E10.3	X	192650_at	-1.50461	-0.589386	6.8984	0.00314872	0.0321597
WBGene00022666	ZK154.4	ZK154.4	X	182221_at	-1.47772	-0.563374	6.33862	0.00302732	0.0316781
WBGene00020199	T03G11.6	T03G11.6	X	185729_at	-1.47656	-0.562236	9.418	0.007678	0.0480345
WBGene00000993	dhs-30	T25G12.7	X	189186_at	-1.47651	-0.562189	6.24466	0.00197053	0.0256201
WBGene00009574	F40E10.6	F40E10.6	X	180597_at	-1.45069	-0.536739	7.65595	0.00835276	0.0499409
WBGene00003630	nhr-40	T03G6.2	X	175720_at	-1.44785	-0.533914	6.70551	0.00144853	0.0222575
WBGene00020427	T10H10.3	T10H10.3	X	185561_at	-1.44426	-0.530331	7.3758	0.00333479	0.0331183
WBGene00014215	obr-3	ZK1086.1	X	175207_at	-1.41808	-0.503935	5.55702	0.00422106	0.036587
WBGene00009674	nucb-1	F44A6.1	X	188766_at	-1.41554	-0.501353	7.44752	0.00694283	0.045846
WBGene00019491	K07E3.2	K07E3.2	X	182677_at	-1.40864	-0.494305	7.89152	0.00173833	0.0243285
WBGene00018075	F35H12.2	F35H12.2	X	174970_s_at	-1.40056	-0.486002	5.9443	0.00643128	0.0437839
WBGene00006602	tps-1	ZK54.2	X	191318_s_at	-1.38451	-0.469379	5.80759	0.000682493	0.0154685
WBGene00009086	F23D12.2	F23D12.2	X	174197_s_at	-1.3795	-0.46415	6.90148	0.0032269	0.0325619
WBGene00003384	moc-1	T06H11.4	X	188546_s_at	-1.36676	-0.450762	7.09645	0.00149969	0.0223699
WBGene00006479	tag-132	B0563.4	X	187397_at	-1.3642	-0.448057	5.98711	0.00577022	0.0423683
WBGene00005718	srv-7	T22B7.5	X	180643_at	-1.34096	-0.423266	6.37799	0.00713012	0.0462148
WBGene00003477	mtm-5	H28G03.6	X	185540_s_at	-1.33181	-0.41339	7.15197	0.00302033	0.0316781
WBGene00003247	mig-15	ZC504.4	X	173422_at	-1.33047	-0.411941	6.35136	0.00828157	0.0497187
WBGene00019267	H39E20.1	H39E20.1	X	172548_at	-1.32181	-0.40252	6.76453	0.0048091	0.0392093
WBGene00002239	ksr-1	F13B9.5	X	175608_at	-1.31773	-0.398054	5.63536	0.00396306	0.0352123
WBGene00010606	cyp-13B2	K06G5.2	X	189206_at	-1.26261	-0.336407	5.74856	0.00794006	0.0489326
WBGene00016070	C24H10.4	C24H10.4	X	172554_x_at	-1.24034	-0.310738	4.62284	0.00828086	0.0497187
WBGene00004802	sir-2.3	F46G10.3	X	187867_at	-1.21515	-0.281135	4.31834	0.0045379	0.0379125

## Sheet: S1C.X.down.double vs. mes4
Table S1C: 289 X-linked genes down in lin-54(n3423); mes-4(ok2326) vs. mes-4(ok2326)
ID: the most significant probe ID for a gene; Negative fold change indicates down-regulation.
WB names (WS170)	public names	cosmid	chr	ID	fold change (double vs.mes-4)	log2 fold change (double vs.mes-4)	average log2 intensity (double vs.mes-4)	p-value (double vs.mes-4)	q-value (double vs.mes-4)
WBGene00006541	tbh-1	H13N06.6	X	193713_s_at	-5.72056	-2.51616	8.38699	1.12803e-05	0.00110169
WBGene00018878	glit-1	F55D10.3	X	188640_at	-5.10707	-2.3525	6.83118	1.47388e-05	0.00123723
WBGene00002007	hsp-3	C15H9.6	X	189828_s_at	-5.04388	-2.33453	8.81703	1.85163e-05	0.0013829
WBGene00003963	pdi-2	C07A12.4	X	193124_s_at	-4.42322	-2.1451	8.34057	2.36854e-07	0.000133654
WBGene00018605	F48E3.4	F48E3.4	X	182415_s_at	-3.72905	-1.89881	9.92911	0.00132143	0.0175682
WBGene00009635	F42F12.3	F42F12.3	X	192894_at	-3.61326	-1.8533	5.80655	8.70538e-06	0.000971674
WBGene00019490	K07E3.1	K07E3.1	X	174821_at	-3.54238	-1.82472	6.56765	6.77987e-05	0.00290568
WBGene00015778	C14F11.1	C14F11.1	X	191683_at	-3.51081	-1.8118	9.85807	2.09918e-05	0.00145427
WBGene00016534	C39D10.7	C39D10.7	X	193947_s_at	-3.46976	-1.79484	10.1149	7.10749e-05	0.00300164
WBGene00011010	R04D3.2	R04D3.2	X	178140_s_at	-3.29294	-1.71938	8.11456	3.95926e-06	0.000654729
WBGene00016995	D1005.1	D1005.1	X	190185_at	-3.21501	-1.68482	7.32213	1.48646e-07	0.000116141
WBGene00011012	R04D3.4	R04D3.4	X	178410_s_at	-3.18284	-1.67032	8.8446	4.39143e-07	0.000185853
WBGene00004356	rhi-1	F46H6.1	X	193501_s_at	-3.08469	-1.62513	7.79697	2.70061e-06	0.0005499
WBGene00007290	C04B4.2	C04B4.2	X	179273_at	-3.01622	-1.59274	8.88548	1.3707e-06	0.000369992
WBGene00006890	vem-1	K07E3.8	X	188031_s_at	-2.95949	-1.56535	7.4139	0.00203183	0.0225796
WBGene00008210	C49F5.6	C49F5.6	X	178568_s_at	-2.93435	-1.55304	9.7386	0.000420988	0.00896451
WBGene00018578	F47G3.3	F47G3.3	X	180563_at	-2.89779	-1.53495	6.18015	1.46322e-05	0.00123723
WBGene00011011	R04D3.3	R04D3.3	X	178353_s_at	-2.89719	-1.53466	9.58839	1.46537e-05	0.00123723
WBGene00017532	F16H11.3	F16H11.3	X	184862_at	-2.86507	-1.51857	9.32182	2.08147e-05	0.00145427
WBGene00010555	K04C1.5	K04C1.5	X	190602_at	-2.84207	-1.50694	8.40163	0.000133319	0.00442533
WBGene00003602	nhr-3	H01A20.1	X	175726_s_at	-2.83026	-1.50094	5.24894	3.53921e-05	0.00199714
WBGene00019989	R09F10.8	R09F10.8	X	185579_at	-2.68203	-1.42332	7.6721	5.50629e-05	0.00258929
WBGene00018037	chtl-1	F35C8.7	X	182440_s_at	-2.63737	-1.3991	8.33469	0.000225912	0.00623542
WBGene00006410	nck-1	ZK470.5	X	192087_at	-2.63566	-1.39817	6.87585	0.000289709	0.00733824
WBGene00008959	F19H6.4	F19H6.4	X	192795_at	-2.62518	-1.39241	9.35609	3.92997e-05	0.00213211
WBGene00008882	F16B12.6	F16B12.6	X	183307_at	-2.62374	-1.39162	7.51257	7.943e-06	0.000971674
WBGene00016486	C36C9.3	C36C9.3	X	180118_at	-2.62024	-1.3897	7.4308	0.000384323	0.00844946
WBGene00016485	C36C9.1	C36C9.1	X	182317_at	-2.61731	-1.38809	7.58731	3.6719e-06	0.000653855
WBGene00004352	rgs-9	ZC53.7	X	177423_at	-2.60459	-1.38106	6.97282	0.00113306	0.016164
WBGene00019871	R04E5.8	R04E5.8	X	175371_at	-2.57791	-1.3662	6.37777	7.95221e-05	0.00315517
WBGene00003410	mrp-4	F21G4.2	X	193046_at	-2.56458	-1.35872	9.2467	2.70347e-07	0.000137299
WBGene00007267	C03A3.2	C03A3.2	X	178751_at	-2.55232	-1.35181	7.60283	7.75993e-05	0.00312775
WBGene00015803	C15H9.9	C15H9.9	X	181509_at	-2.54679	-1.34868	7.72613	0.000735357	0.0125956
WBGene00015565	C07D8.6	C07D8.6	X	189774_at	-2.54598	-1.34822	10.7873	0.00454798	0.0365755
WBGene00004354	rgs-11	F45B8.1	X	190781_at	-2.54505	-1.34769	7.38932	0.00184799	0.0214519
WBGene00001637	gly-12	F48E3.1	X	175817_at	-2.54403	-1.34711	5.71318	1.64931e-05	0.00132955
WBGene00017177	F02E8.4	F02E8.4	X	180626_at	-2.52269	-1.33496	8.98849	2.66705e-05	0.0016185
WBGene00004745	sdc-1	F52E10.1	X	174953_s_at	-2.50891	-1.32706	6.21347	6.67518e-05	0.00289971
WBGene00011153	R09A8.2	R09A8.2	X	178792_at	-2.48487	-1.31317	6.99634	3.9499e-06	0.000654729
WBGene00020508	T14F9.2	T14F9.2	X	181057_at	-2.45943	-1.29832	6.26808	6.14692e-05	0.00280231
WBGene00022858	ZK1193.2	ZK1193.2	X	185298_s_at	-2.45678	-1.29677	5.5384	5.82865e-05	0.00271573
WBGene00008207	C49F5.3	C49F5.3	X	178915_at	-2.3882	-1.25592	8.80246	0.000209359	0.00595659
WBGene00002124	inx-2	F08G12.10	X	188634_s_at	-2.38218	-1.25228	8.43624	0.00307545	0.028967
WBGene00022201	Y71H10B.1	Y71H10B.1	X	187891_at	-2.36343	-1.24088	6.20361	5.01683e-06	0.00073958
WBGene00001331	erd-2	F09B9.3	X	193692_s_at	-2.34765	-1.23122	8.5302	0.0012044	0.0165763
WBGene00011106	acl-5	R07E3.5	X	178327_s_at	-2.34359	-1.22872	6.14457	0.000305959	0.00752469
WBGene00009552	F39B1.1	F39B1.1	X	192405_s_at	-2.34154	-1.22746	6.19375	8.70439e-05	0.00336168
WBGene00018203	F39F10.3	F39F10.3	X	192326_at	-2.33599	-1.22403	7.18023	5.19499e-05	0.00250079
WBGene00018520	F46H5.4	F46H5.4	X	190212_s_at	-2.33426	-1.22296	6.89039	0.00392301	0.0335264
WBGene00018238	F40F4.7	F40F4.7	X	179722_at	-2.33423	-1.22295	7.64049	0.00538667	0.0405887
WBGene00009632	F42E11.2	F42E11.2	X	185294_s_at	-2.33266	-1.22197	5.50662	7.05633e-05	0.00299886
WBGene00017422	F13C5.1	F13C5.1	X	172945_s_at	-2.32831	-1.21928	5.90723	0.000240289	0.00649112
WBGene00016087	C25A11.2	C25A11.2	X	185035_s_at	-2.32344	-1.21626	8.01684	0.00417986	0.034686
WBGene00019611	K10B3.5	K10B3.5	X	174537_at	-2.3231	-1.21605	6.17881	0.00335734	0.0301794
WBGene00007068	6R55.1	6R55.1	X	187450_at	-2.31259	-1.20951	7.42402	0.00182107	0.0213398
WBGene00003219	mes-1	F54F7.5	X	175638_at	-2.30572	-1.20521	7.41294	7.67849e-05	0.00310725
WBGene00012326	W07E11.1	W07E11.1	X	189737_at	-2.29217	-1.19671	8.9152	0.000225379	0.00623542
WBGene00017472	cst-1	F14H12.4	X	172039_x_at	-2.29196	-1.19658	5.82802	0.000271745	0.00705578
WBGene00009674	nucb-1	F44A6.1	X	188766_at	-2.2892	-1.19484	7.44752	6.32109e-06	0.000823136
WBGene00004827	skr-21	K08H2.1	X	173959_at	-2.27966	-1.18882	5.38337	0.00518293	0.0395226
WBGene00000959	dgk-2	F46H6.2	X	174381_at	-2.25989	-1.17625	5.76191	2.0225e-05	0.00145427
WBGene00001130	dyn-1	C02C6.1	X	175673_s_at	-2.25415	-1.17258	7.84135	0.000627703	0.0113822
WBGene00010704	K09A11.1	K09A11.1	X	188856_at	-2.25143	-1.17084	5.32547	5.29792e-06	0.00074739
WBGene00008464	E02H4.6	E02H4.6	X	190456_at	-2.23905	-1.16289	7.94878	8.56538e-06	0.000971674
WBGene00018743	F53B3.5	F53B3.5	X	172434_at	-2.23804	-1.16224	4.84077	0.00150335	0.0191112
WBGene00018701	pccb-1	F52E4.1	X	192119_s_at	-2.21175	-1.14519	9.57724	0.00184404	0.0214519
WBGene00016346	fbxa-120	C33E10.2	X	185015_at	-2.20802	-1.14275	8.07937	0.00195208	0.0220455
WBGene00015926	C17H11.6	C17H11.6	X	174311_at	-2.20555	-1.14114	5.281	0.000166159	0.00509884
WBGene00006921	vha-12	F20B6.2	X	193564_s_at	-2.18453	-1.12732	9.16919	0.00093753	0.0145773
WBGene00000899	daf-3	F25E2.5	X	173439_at	-2.18326	-1.12649	7.32361	0.000282289	0.00723441
WBGene00010492	K02B9.1	K02B9.1	X	190120_at	-2.18241	-1.12592	9.49404	0.00113687	0.0161643
WBGene00015180	B0416.4	B0416.4	X	187457_at	-2.16895	-1.117	7.07321	0.00219205	0.0235112
WBGene00019351	K03A1.2	K03A1.2	X	194034_at	-2.16808	-1.11642	6.97193	0.00204629	0.0226907
WBGene00010553	K04C1.3	K04C1.3	X	190403_s_at	-2.16462	-1.11411	5.8681	0.00119068	0.0164768
WBGene00007129	B0272.3	B0272.3	X	192491_at	-2.16204	-1.1124	7.89451	0.000676815	0.0119417
WBGene00016715	C46F4.1	C46F4.1	X	183053_at	-2.15174	-1.1055	6.71122	1.19026e-06	0.00034542
WBGene00020336	T08A9.4	T08A9.4	X	181175_at	-2.15119	-1.10514	5.64874	4.39473e-05	0.00223753
WBGene00022416	Y102A11A.6	Y102A11A.6	X	176476_s_at	-2.12689	-1.08874	5.87908	5.02125e-06	0.00073958
WBGene00015168	tag-320	B0403.4	X	192032_s_at	-2.11637	-1.08159	9.77294	0.000161705	0.00501506
WBGene00016937	tag-294	C54H2.3	X	175165_at	-2.11227	-1.07879	5.58087	0.00154536	0.0194265
WBGene00015868	C16H3.3	C16H3.3	X	173527_at	-2.11083	-1.07781	4.87726	0.00172023	0.0207023
WBGene00010690	K08H2.3	K08H2.3	X	178340_at	-2.09393	-1.06621	6.89425	0.000217751	0.00607621
WBGene00018735	F53B1.2	F53B1.2	X	181478_s_at	-2.08879	-1.06267	7.66866	0.0035601	0.0313895
WBGene00004729	sax-3	ZK377.2	X	175413_s_at	-2.08729	-1.06163	6.64547	0.00210742	0.0230412
WBGene00020199	T03G11.6	T03G11.6	X	185729_at	-2.08632	-1.06096	9.418	6.62737e-05	0.00289971
WBGene00001569	gei-12	F52D2.4	X	193879_s_at	-2.07484	-1.053	8.57293	7.63476e-05	0.00310191
WBGene00019267	H39E20.1	H39E20.1	X	172548_at	-2.07321	-1.05186	6.76453	1.38421e-06	0.000369992
WBGene00006962	xol-1	C18A11.5	X	188135_s_at	-2.07304	-1.05175	5.52268	0.000185069	0.00549645
WBGene00022292	Y75D11A.3	Y75D11A.3	X	194241_x_at	-2.07018	-1.04976	7.19475	0.00013326	0.00442533
WBGene00008622	F09C8.2	F09C8.2	X	175007_at	-2.06989	-1.04955	7.99616	2.30151e-05	0.00150819
WBGene00007651	C17G1.4	C17G1.4	X	173531_at	-2.06152	-1.04371	7.19486	0.00251597	0.0254788
WBGene00016133	C26B9.3	C26B9.3	X	180439_at	-2.0521	-1.0371	5.87641	0.000795734	0.0131434
WBGene00001995	hpl-1	K08H2.6	X	175790_at	-2.05049	-1.03597	6.01385	1.68409e-05	0.00134643
WBGene00020921	W01C8.5	W01C8.5	X	174277_s_at	-2.04944	-1.03523	6.04587	5.15242e-06	0.00074739
WBGene00012301	W06D11.3	W06D11.3	X	183074_at	-2.03792	-1.0271	8.18151	0.00284279	0.0275523
WBGene00007128	B0272.2	B0272.2	X	186940_at	-2.02547	-1.01825	7.433	0.000943425	0.0145929
WBGene00017241	F08C6.2	F08C6.2	X	193162_s_at	-2.02174	-1.01559	6.3604	0.00347708	0.0308989
WBGene00003394	mom-1	T07H6.2	X	175631_s_at	-2.01816	-1.01304	6.90456	0.00155664	0.0195191
WBGene00004893	sms-2	F53H8.4	X	173484_at	-2.0168	-1.01207	7.1196	0.0041999	0.0347106
WBGene00019862	R04A9.2	R04A9.2	X	184142_s_at	-2.01407	-1.01011	7.42072	0.00144259	0.0186249
WBGene00022502	ZC13.1	ZC13.1	X	189708_at	-2.00883	-1.00635	6.2248	0.00654291	0.0457068
WBGene00019657	K11G12.6	K11G12.6	X	185840_at	-1.9918	-0.99407	7.79618	0.000887948	0.0141513
WBGene00016704	C46C11.1	C46C11.1	X	174832_at	-1.99162	-0.993944	6.93811	0.000574471	0.0108458
WBGene00019554	K09C4.10	K09C4.10	X	185487_s_at	-1.99143	-0.993808	5.68889	1.03916e-05	0.00107704
WBGene00018987	F56F10.4	F56F10.4	X	174416_at	-1.98773	-0.991119	4.82143	0.00037117	0.00828583
WBGene00001025	dnj-7	C55B6.2	X	182464_s_at	-1.98552	-0.989514	5.19357	0.000885089	0.0141513
WBGene00016490	C36E6.2	C36E6.2	X	174496_at	-1.9808	-0.986083	5.73515	0.00300903	0.0285433
WBGene00004353	rgs-10	F45B8.2	X	190784_at	-1.96026	-0.971045	6.68217	0.000708773	0.0123273
WBGene00008690	F11C1.1	F11C1.1	X	179331_at	-1.95406	-0.966478	5.53881	0.00501391	0.038728
WBGene00002127	inx-5	R09F10.4	X	192484_at	-1.94937	-0.963011	6.35847	0.000877115	0.0140879
WBGene00018657	acl-4	F49H12.6	X	187136_s_at	-1.94857	-0.962417	7.77816	0.00359407	0.0315626
WBGene00010701	ent-2	K09A9.3	X	177953_s_at	-1.9471	-0.961324	8.24615	0.00029106	0.00735412
WBGene00004951	spc-1	K10B3.10	X	192356_s_at	-1.94383	-0.958901	6.79448	2.14436e-05	0.00145427
WBGene00019578	K09E3.7	K09E3.7	X	183584_at	-1.94286	-0.958182	6.67566	2.25559e-06	0.000520692
WBGene00014215	obr-3	ZK1086.1	X	175207_at	-1.9425	-0.957913	5.55702	2.53694e-05	0.00157123
WBGene00002125	inx-3	F22F4.2	X	192259_s_at	-1.94191	-0.957476	8.07151	0.0017405	0.0208559
WBGene00018533	F47B7.2	F47B7.2	X	194210_x_at	-1.9398	-0.955904	8.72284	0.00544936	0.0409032
WBGene00003411	mrp-5	F14F4.3	X	189403_s_at	-1.93573	-0.952879	6.12202	0.000455473	0.00938404
WBGene00012074	T27A8.2	T27A8.2	X	189248_at	-1.92772	-0.946896	6.61248	0.00060992	0.0111422
WBGene00001006	dlg-1	C25F6.2	X	174906_s_at	-1.92338	-0.943643	7.46222	0.00112176	0.016051
WBGene00000195	arr-1	F53H8.2	X	189562_at	-1.91477	-0.93717	6.88844	0.000500017	0.0100089
WBGene00017339	F10D7.2	F10D7.2	X	193597_s_at	-1.91243	-0.935407	6.57062	0.000953287	0.0146708
WBGene00017939	F31A3.5	F31A3.5	X	174217_at	-1.90267	-0.928028	6.02709	0.00298147	0.0284886
WBGene00016641	C44C1.1	C44C1.1	X	182166_at	-1.89626	-0.923159	6.44415	5.15101e-05	0.00249142
WBGene00007666	C18B12.4	C18B12.4	X	192901_s_at	-1.89473	-0.921996	6.97551	0.000373108	0.00830213
WBGene00015561	C07A12.7	C07A12.7	X	187841_s_at	-1.89117	-0.919282	6.19325	3.45384e-05	0.00195985
WBGene00016438	C35B8.3	C35B8.3	X	182710_at	-1.88844	-0.917197	5.8055	0.000466646	0.00954522
WBGene00018518	F46H5.2	F46H5.2	X	174193_at	-1.88383	-0.913671	8.08427	0.00407329	0.0343062
WBGene00020491	T13G4.4	T13G4.4	X	175856_at	-1.88131	-0.911737	5.87613	0.00050806	0.0100727
WBGene00000422	ced-8	F08F1.5	X	181701_at	-1.87756	-0.908859	7.10723	6.40737e-05	0.00284197
WBGene00002210	kin-29	F58H12.1	X	174559_at	-1.87416	-0.906244	5.90092	0.000403224	0.0087141
WBGene00007668	C18B12.6	C18B12.6	X	180590_s_at	-1.85678	-0.8928	5.90603	0.000660176	0.0117081
WBGene00016068	C24H10.2	C24H10.2	X	185739_at	-1.8416	-0.880957	6.97148	0.00199825	0.0223778
WBGene00000105	alg-1	F48F7.1	X	174189_at	-1.8198	-0.86378	5.93926	0.00191759	0.0218602
WBGene00006640	tsp-14	F39C12.3	X	174610_at	-1.81821	-0.862518	5.79351	0.000558972	0.0106591
WBGene00015357	C02F12.8	C02F12.8	X	193313_s_at	-1.81796	-0.862319	7.87659	0.000311758	0.00762659
WBGene00019729	M02D8.3	M02D8.3	X	173538_s_at	-1.80353	-0.850822	6.09802	0.000699832	0.0121927
WBGene00013919	ZC506.1	ZC506.1	X	173053_s_at	-1.79852	-0.846808	6.47099	0.00104875	0.0153912
WBGene00004862	sma-9	T05A10.1	X	194009_at	-1.79596	-0.844759	5.50622	0.000533486	0.0103029
WBGene00006896	ver-3	F59F3.1	X	174594_at	-1.79472	-0.843757	5.00188	7.39273e-05	0.00305186
WBGene00002062	ife-4	C05D9.5	X	193404_at	-1.7943	-0.843419	6.71286	0.00074989	0.012748
WBGene00003630	nhr-40	T03G6.2	X	194035_s_at	-1.78496	-0.83589	5.4023	7.57192e-05	0.00308874
WBGene00000990	dhs-27	C04F6.5	X	192332_s_at	-1.77843	-0.830607	7.62509	8.2154e-05	0.00320945
WBGene00015429	C04E7.2	C04E7.2	X	187388_at	-1.77792	-0.830193	7.7461	0.00168325	0.0204462
WBGene00016617	C43H6.4	C43H6.4	X	182164_s_at	-1.77731	-0.829699	5.33033	0.004607	0.0368347
WBGene00019102	F59C12.3	F59C12.3	X	173540_at	-1.77577	-0.828445	5.34271	0.00333751	0.0301064
WBGene00009574	F40E10.6	F40E10.6	X	180597_at	-1.77254	-0.82582	7.65595	0.000424095	0.00899295
WBGene00000797	crn-4	AH9.2	X	185507_at	-1.77027	-0.823969	8.07762	0.00352232	0.0311646
WBGene00017891	rgl-1	F28B4.2	X	174652_at	-1.76531	-0.819924	7.46695	0.00404696	0.0341694
WBGene00010337	F59F4.2	F59F4.2	X	172190_x_at	-1.75849	-0.814337	6.15361	0.00390521	0.033441
WBGene00022199	Y71H10A.1	Y71H10A.1	X	190345_s_at	-1.74337	-0.801875	7.12205	0.00188898	0.0217045
WBGene00009233	F28H6.4	F28H6.4	X	178753_at	-1.74045	-0.799461	8.39035	0.00303372	0.028691
WBGene00009027	F21G4.6	F21G4.6	X	178991_s_at	-1.73933	-0.798531	5.25147	1.589e-05	0.00130159
WBGene00009930	F52D10.2	F52D10.2	X	174450_at	-1.73893	-0.798204	7.24188	0.00151079	0.0191579
WBGene00016620	C43H6.7	C43H6.7	X	184032_at	-1.73822	-0.797607	6.79512	0.000304578	0.00751874
WBGene00008745	F13E6.1	F13E6.1	X	189052_s_at	-1.73463	-0.794632	8.18043	0.00163129	0.0200598
WBGene00001685	gpd-3	K10B3.7	X	172697_x_at	-1.73134	-0.791891	9.61841	0.00633676	0.0448264
WBGene00004769	sel-12	F35H12.3	X	186893_at	-1.72936	-0.790241	6.91006	0.00508635	0.0391091
WBGene00018593	F48B9.8	F48B9.8	X	182727_at	-1.72731	-0.788527	7.2577	0.00108243	0.0156975
WBGene00002207	kin-25	B0302.1	X	192840_s_at	-1.72589	-0.787339	5.86283	0.000584614	0.0109761
WBGene00010199	F57C7.1	F57C7.1	X	193845_s_at	-1.72289	-0.784829	6.71689	0.00543733	0.0408733
WBGene00019781	M60.6	M60.6	X	173685_s_at	-1.71288	-0.776426	5.68654	0.0004824	0.0097619
WBGene00009801	F47A4.5	F47A4.5	X	192959_at	-1.71176	-0.775482	6.08596	0.00388553	0.0333843
WBGene00003600	nhr-1	R09G11.2	X	192168_at	-1.70942	-0.773504	6.16817	0.000175272	0.00530855
WBGene00002261	ldb-1	F58A3.1	X	173217_at	-1.70336	-0.768382	5.22279	0.00321361	0.0295129
WBGene00018688	F52D2.6	F52D2.6	X	182340_at	-1.70246	-0.767617	7.27171	0.000734078	0.0125949
WBGene00016131	C26B9.1	C26B9.1	X	174301_at	-1.69889	-0.764591	5.79321	0.00178581	0.0210917
WBGene00000993	dhs-30	T25G12.7	X	189186_at	-1.69567	-0.761854	6.24466	0.000187258	0.00551309
WBGene00018853	F55A4.1	F55A4.1	X	192545_at	-1.69125	-0.758087	6.48061	0.00168486	0.0204462
WBGene00007906	C33G3.6	C33G3.6	X	179060_at	-1.6912	-0.758051	5.07469	0.00526562	0.0398837
WBGene00006393	taf-11.1	F48D6.1	X	188318_at	-1.69092	-0.757811	7.72492	0.000926244	0.014491
WBGene00021044	W05H7.1	W05H7.1	X	171749_x_at	-1.69014	-0.757139	5.28531	0.00018797	0.00551806
WBGene00006816	unc-84	F54B11.3	X	177105_s_at	-1.68649	-0.754024	7.53194	6.76826e-05	0.00290568
WBGene00020197	T03G11.4	T03G11.4	X	191154_at	-1.68491	-0.75267	6.65676	0.00121859	0.0166812
WBGene00013920	pssy-1	ZC506.3	X	191802_at	-1.68117	-0.749464	7.2202	0.00014582	0.00470028
WBGene00001148	eat-20	H30A04.1	X	175674_s_at	-1.67917	-0.747751	7.2674	4.82243e-05	0.0023663
WBGene00015676	C10E2.6	C10E2.6	X	173724_at	-1.67479	-0.743984	7.88712	0.000199522	0.00574105
WBGene00015171	vang-1	B0410.2	X	187781_s_at	-1.67154	-0.741177	7.45589	0.00406329	0.0342504
WBGene00016934	C54G7.2	C54G7.2	X	183845_s_at	-1.67092	-0.740645	7.18648	0.00291099	0.0280261
WBGene00006602	tps-1	ZK54.2	X	191318_s_at	-1.66163	-0.732599	5.80759	1.4284e-05	0.00123723
WBGene00004749	sdn-1	F57C7.3	X	190774_s_at	-1.66067	-0.731762	6.44923	0.00519304	0.03957
WBGene00015866	C16E9.2	C16E9.2	X	186258_s_at	-1.66	-0.731184	6.62901	9.98097e-05	0.00369996
WBGene00019576	K09E3.5	K09E3.5	X	182038_at	-1.65542	-0.727195	5.10505	6.26781e-05	0.00281697
WBGene00008526	F02D10.6	F02D10.6	X	182600_at	-1.65369	-0.725691	7.55748	0.000757113	0.0128169
WBGene00008939	F18H3.1	F18H3.1	X	177823_at	-1.65336	-0.725405	6.95976	0.00157083	0.0196011
WBGene00019317	K02E10.1	K02E10.1	X	190279_s_at	-1.64911	-0.721692	5.77018	0.000845595	0.0136984
WBGene00004746	sdc-2	C35C5.1	X	175632_at	-1.64542	-0.718453	5.26203	0.00359722	0.0315626
WBGene00003384	moc-1	T06H11.4	X	188546_s_at	-1.64501	-0.718097	7.09645	3.17521e-05	0.00186423
WBGene00007175	B0395.3	B0395.3	X	191306_s_at	-1.64314	-0.716452	6.32159	0.00417595	0.034682
WBGene00015295	acl-12	C01C10.3	X	173737_at	-1.64066	-0.714276	6.64247	0.000604175	0.0111098
WBGene00000523	clc-2	C01C10.1	X	175730_at	-1.64015	-0.713831	3.61315	5.37533e-06	0.000747808
WBGene00001854	hil-3	F22F1.1	X	171805_x_at	-1.63969	-0.713426	7.77271	8.33308e-06	0.000971674
WBGene00020830	T26C11.4	T26C11.4	X	184614_s_at	-1.63956	-0.713313	7.13661	5.48147e-05	0.00258929
WBGene00008880	F16B12.4	F16B12.4	X	184172_at	-1.63089	-0.705662	5.5634	0.00044929	0.00933724
WBGene00012442	Y15E3A.3	Y15E3A.3	X	183195_at	-1.6305	-0.705314	5.01868	0.000255713	0.00681713
WBGene00000406	cdk-4	F18H3.5	X	193858_s_at	-1.62703	-0.702241	7.2969	0.00299723	0.0285433
WBGene00017463	F14D12.1	F14D12.1	X	175027_at	-1.62653	-0.701794	4.57861	0.00052216	0.0101949
WBGene00001844	hid-1	K02E10.2	X	175333_s_at	-1.62152	-0.697344	6.04044	0.00489148	0.0382095
WBGene00015547	ain-1	C06G1.4	X	174737_at	-1.6211	-0.696971	6.96146	0.00633726	0.0448264
WBGene00016725	C46H3.2	C46H3.2	X	190644_s_at	-1.61954	-0.695585	5.76638	0.0010501	0.0153912
WBGene00011904	T21H8.1	T21H8.1	X	174147_at	-1.61659	-0.692958	4.30465	0.000550838	0.0105566
WBGene00001516	gap-2	ZK899.8	X	175672_s_at	-1.61086	-0.687831	7.08507	0.00181655	0.0213398
WBGene00008960	F19H6.5	F19H6.5	X	173575_s_at	-1.60851	-0.685722	4.63592	0.000743835	0.012698
WBGene00020427	T10H10.3	T10H10.3	X	185561_at	-1.60779	-0.685081	7.3758	0.000522094	0.0101949
WBGene00015586	C08A9.6	C08A9.6	X	183184_at	-1.60536	-0.6829	5.9275	0.000960216	0.0147106
WBGene00018719	F52H2.7	F52H2.7	X	173002_s_at	-1.60263	-0.680439	4.55102	0.000433113	0.0090893
WBGene00012295	W06B3.1	W06B3.1	X	178653_at	-1.59991	-0.67799	5.9521	0.0012544	0.0168981
WBGene00019760	calu-1	M03F4.7	X	190667_s_at	-1.59792	-0.676194	8.4609	0.00262801	0.0261998
WBGene00023497	lin-15B	ZK662.4	X	191304_s_at	-1.594	-0.672652	7.49187	0.000784566	0.0130779
WBGene00003247	mig-15	ZC504.4	X	173422_at	-1.58161	-0.661395	6.35136	0.000296619	0.00747599
WBGene00003477	mtm-5	H28G03.6	X	185540_s_at	-1.57878	-0.65881	7.15197	7.90635e-05	0.00315517
WBGene00006862	uvt-3	C42D8.3	X	188074_at	-1.5748	-0.65517	6.25012	0.000368843	0.00825202
WBGene00009086	F23D12.2	F23D12.2	X	174197_s_at	-1.5744	-0.654804	6.90148	0.00024563	0.00660031
WBGene00000103	akt-2	F28H6.1	X	194014_s_at	-1.56993	-0.650702	5.69599	1.81751e-05	0.00138271
WBGene00020160	igcm-3	T02C5.3	X	173680_at	-1.56881	-0.64967	7.2198	0.00392523	0.0335264
WBGene00019143	H01M10.1	H01M10.1	X	185767_at	-1.56355	-0.644825	7.3133	0.00318151	0.0294182
WBGene00022666	ZK154.4	ZK154.4	X	182221_at	-1.55827	-0.639944	6.33862	0.00124222	0.0167786
WBGene00015776	C14F5.1	C14F5.1	X	188431_s_at	-1.55412	-0.636095	6.7113	0.00187663	0.0216401
WBGene00019403	K05B2.2	K05B2.2	X	183349_s_at	-1.54333	-0.626047	6.50685	0.00624162	0.0444076
WBGene00006432	tag-53	F33C8.1	X	191801_s_at	-1.54148	-0.624319	6.18919	0.00348803	0.0309691
WBGene00007284	C03H12.1	C03H12.1	X	180577_at	-1.53252	-0.615905	5.07671	0.00572363	0.0421277
WBGene00006431	tag-52	C02F12.4	X	193535_s_at	-1.53055	-0.614054	6.72224	0.00489412	0.0382095
WBGene00015624	C09B8.5	C09B8.5	X	183295_at	-1.52679	-0.610502	3.73708	0.00210966	0.0230412
WBGene00018837	F54G2.1	F54G2.1	X	174865_at	-1.52329	-0.60719	6.03876	0.0010756	0.0156404
WBGene00022418	Y102A11A.8	Y102A11A.8	X	176506_s_at	-1.52292	-0.606839	5.99104	0.002403	0.0248047
WBGene00008694	F11C1.5	F11C1.5	X	193271_s_at	-1.52071	-0.604747	5.41526	0.00567327	0.0419699
WBGene00004802	sir-2.3	F46G10.3	X	187867_at	-1.52008	-0.604146	4.31834	8.81062e-06	0.000972732
WBGene00005008	spr-3	C07A12.5	X	190210_at	-1.51898	-0.603106	7.15701	0.00482044	0.0378672
WBGene00007286	C04A11.2	C04A11.2	X	182241_s_at	-1.51623	-0.600486	5.33402	4.68864e-05	0.00231182
WBGene00017571	tag-279	F18E9.5	X	187751_s_at	-1.51583	-0.600104	5.12291	0.00227697	0.0239913
WBGene00016067	C24H10.1	C24H10.1	X	185553_at	-1.51408	-0.598441	5.54154	0.00175622	0.020937
WBGene00002239	ksr-1	F13B9.5	X	175608_at	-1.5135	-0.597885	5.63536	0.000189176	0.00553746
WBGene00016984	C56G3.1	C56G3.1	X	193305_at	-1.50772	-0.592371	6.31552	0.00114561	0.016229
WBGene00009482	F36G3.1	F36G3.1	X	186846_s_at	-1.49979	-0.584756	5.86465	0.00368903	0.0321634
WBGene00000004	aat-3	F52H2.2	X	190053_at	-1.49546	-0.580587	7.03036	0.000432321	0.0090893
WBGene00007528	C11H1.2	C11H1.2	X	177744_at	-1.49369	-0.578884	5.98452	0.000104565	0.0037933
WBGene00018075	F35H12.2	F35H12.2	X	174970_s_at	-1.48452	-0.569993	5.9443	0.00230247	0.0241804
WBGene00020920	W01C8.4	W01C8.4	X	183238_s_at	-1.48334	-0.568846	7.11665	0.00197585	0.0222003
WBGene00006479	tag-132	B0563.4	X	187510_at	-1.48042	-0.566006	7.80824	0.00251215	0.0254655
WBGene00010983	R03A10.3	R03A10.3	X	183595_at	-1.47538	-0.56109	4.90944	0.00119734	0.0165239
WBGene00019620	K10C2.4	K10C2.4	X	173405_s_at	-1.46403	-0.549946	6.94091	0.0019883	0.0223033
WBGene00005718	srv-7	T22B7.5	X	180643_at	-1.44675	-0.532812	6.37799	0.0015828	0.0196965
WBGene00010836	M03B6.4	M03B6.4	X	179179_at	-1.44531	-0.531378	4.1365	0.00013277	0.00442533
WBGene00014141	ZK899.2	ZK899.2	X	178376_s_at	-1.4416	-0.527673	6.39595	0.000483545	0.00976436
WBGene00019491	K07E3.2	K07E3.2	X	182677_at	-1.43883	-0.524895	7.89152	0.00112581	0.0160832
WBGene00021047	W05H7.4	W05H7.4	X	183085_at	-1.43518	-0.521229	7.0486	0.00019075	0.00555963
WBGene00008086	C44C10.5	C44C10.5	X	192697_at	-1.43425	-0.520301	6.16755	0.00293745	0.0282541
WBGene00011681	T10B10.4	T10B10.4	X	182276_at	-1.4307	-0.516717	6.61142	0.00637415	0.0448488
WBGene00003661	nhr-71	K11E4.5	X	193513_s_at	-1.4286	-0.514604	7.05875	0.00206856	0.0227883
WBGene00019872	R04E5.9	R04E5.9	X	174679_at	-1.42827	-0.514274	5.93402	0.00739562	0.0491997
WBGene00003624	nhr-28	C11G6.4	X	173241_at	-1.4279	-0.513896	5.30217	0.00146839	0.0188081
WBGene00019492	K07E3.4	K07E3.4	X	187806_s_at	-1.41673	-0.502563	7.78107	0.00731615	0.0489525
WBGene00022512	ZC53.6	ZC53.6	X	177442_at	-1.40945	-0.495136	5.84675	0.00104553	0.0153912
WBGene00015588	C08A9.8	C08A9.8	X	183342_at	-1.40907	-0.494748	5.49962	2.52428e-05	0.00157123
WBGene00011152	R09A8.1	R09A8.1	X	178490_at	-1.4061	-0.491698	6.98405	0.00739651	0.0491997
WBGene00021323	Y34B4A.7	Y34B4A.7	X	177020_at	-1.39544	-0.480717	7.31768	0.00538327	0.0405887
WBGene00011444	T04F8.6	T04F8.6	X	179274_at	-1.39284	-0.478027	6.42854	0.000523122	0.0101949
WBGene00016913	lam-2	C54D1.5	X	174175_at	-1.3907	-0.475806	5.40977	0.00624325	0.0444076
WBGene00004829	sli-1	M02A10.3	X	192367_at	-1.38646	-0.471405	6.85886	0.00747718	0.0495094
WBGene00009793	F46F6.2	F46F6.2	X	192159_at	-1.38607	-0.471003	7.81877	0.00359838	0.0315626
WBGene00010356	H03A11.1	H03A11.1	X	182731_s_at	-1.3824	-0.467179	5.37829	0.00316654	0.0294143
WBGene00003626	nhr-32	K08H2.8	X	192460_at	-1.38157	-0.466304	6.729	7.15153e-05	0.00300164
WBGene00015378	C03B1.7	C03B1.7	X	187322_at	-1.37592	-0.460393	5.36134	0.00178337	0.0210874
WBGene00010115	aakb-1	F55F3.1	X	178382_s_at	-1.3717	-0.455966	7.18576	0.000438145	0.00917594
WBGene00016935	ifta-1	C54G7.4	X	181811_at	-1.3702	-0.454385	7.21684	0.00248655	0.0253071
WBGene00009234	F28H6.6	F28H6.6	X	179332_at	-1.36846	-0.452554	5.686	0.00182404	0.0213398
WBGene00015529	C06E2.5	C06E2.5	X	182524_s_at	-1.36657	-0.450557	6.84172	0.00657731	0.045884
WBGene00016614	C43H6.1	C43H6.1	X	184070_at	-1.36265	-0.446412	5.36967	0.000453786	0.00936829
WBGene00008601	F09A5.4	F09A5.4	X	179997_s_at	-1.35751	-0.440959	6.19898	0.00619854	0.0441514
WBGene00019577	K09E3.6	K09E3.6	X	182374_at	-1.32995	-0.411376	4.02733	0.00239445	0.0247884
WBGene00020634	T20F7.7	T20F7.7	X	189950_at	-1.31777	-0.398099	4.64502	0.00335594	0.0301794
WBGene00018467	sdpn-1	F45E1.7	X	181598_at	-1.3138	-0.393751	5.64359	0.00232347	0.0243299
WBGene00012407	Y7A5A.1	Y7A5A.1	X	177936_s_at	-1.3021	-0.380838	6.0629	0.00474633	0.037524
WBGene00016070	C24H10.4	C24H10.4	X	172554_x_at	-1.29036	-0.367775	4.62284	0.00289437	0.0278926
WBGene00003883	osm-1	T27B1.1	X	193309_at	-1.288	-0.365132	6.49263	0.00278265	0.0271508
WBGene00007667	fbxa-97	C18B12.5	X	180859_at	-1.28601	-0.362899	4.48812	0.00544054	0.0408733
WBGene00007524	C11G6.3	C11G6.3	X	188680_at	-1.28327	-0.359825	6.75539	0.00522596	0.0396765
WBGene00045292	#N/A	#N/A	X	182237_at	-1.27953	-0.355616	5.56008	0.00151858	0.0192172
WBGene00044004	C24A8.6	C24A8.6	X	191419_at	-1.27684	-0.352575	4.86142	0.00605621	0.0435862
WBGene00002037	hum-4	F46C3.3	X	190332_s_at	-1.27611	-0.351755	6.34125	0.00637858	0.0448488
WBGene00016558	C41A3.1	C41A3.1	X	190011_at	-1.26981	-0.344616	6.84363	0.00490824	0.0382115
WBGene00020919	W01C8.3	W01C8.3	X	174006_at	-1.26692	-0.34133	3.47408	0.00436806	0.0355793
WBGene00006493	tag-147	R09A8.3	X	190561_at	-1.25183	-0.324035	5.94586	0.00481934	0.0378672
WBGene00002163	ist-1	C54D1.3	X	174720_at	-1.25105	-0.32314	4.37578	0.00230443	0.0241804
WBGene00006635	tsp-9	C25G6.2	X	190414_at	-1.24146	-0.312035	6.21396	0.00706128	0.0478375
WBGene00018212	F39H12.1	F39H12.1	X	186255_at	-1.22494	-0.29271	4.99299	0.00552086	0.0411497
WBGene00008517	F02C12.3	F02C12.3	X	172319_x_at	-1.21624	-0.282434	4.06459	0.00626329	0.0444563
WBGene00007520	C11E4.6	C11E4.6	X	174544_at	-1.20324	-0.266921	3.96937	0.0030756	0.028967
WBGene00020214	T04G9.1	T04G9.1	X	179929_at	-1.19772	-0.260289	4.24271	0.00737643	0.0491627

## Sheet: S1D.X.up.double vs. lin54
Table S1D: 219 X-linked genes up in lin-54(n3423); mes-4(ok2326) vs. lin-54(n3423)
ID: the most significant probe ID for a gene;
WB names (WS170)	public names	cosmid	chr	ID	fold change (double vs. lin-54)	log2 fold change (double vs. lin-54)	average log2 intensity (double vs. lin-54)	p-value (double vs. lin-54)	q-value (double vs. lin-54)
WBGene00001425	fis-2	F13B9.8	X	183066_at	16.482	4.04282	8.32524	4.01343e-07	7.96626e-05
WBGene00010702	K09A9.4	K09A9.4	X	175215_at	14.529	3.86086	8.0305	1.34237e-06	0.000182718
WBGene00007059	tag-197	F08C6.3	X	180063_at	13.7498	3.78134	8.12103	3.05131e-10	1.83187e-06
WBGene00010984	nkat-3	R03A10.4	X	192817_at	13.7201	3.77822	7.81195	3.2122e-08	1.31601e-05
WBGene00012158	ucr-2.1	VW06B3R.1	X	191832_at	13.3564	3.73945	9.66327	2.56233e-07	5.68623e-05
WBGene00011679	ucr-2.2	T10B10.2	X	193874_at	13.1755	3.71979	7.94765	7.20639e-06	0.00073107
WBGene00000161	apa-2	T20B5.1	X	174879_at	13.1669	3.71885	6.06735	1.15311e-08	8.31862e-06
WBGene00008975	F20D1.3	F20D1.3	X	179692_at	13.015	3.7021	10.5094	1.20522e-08	8.31862e-06
WBGene00001520	gas-1	K09A9.5	X	193887_s_at	12.8651	3.68539	9.91309	4.90777e-09	5.22775e-06
WBGene00008980	tag-299	F20D1.10	X	182471_at	12.6979	3.66651	7.47072	5.1513e-07	9.6266e-05
WBGene00008973	F20D1.1	F20D1.1	X	179233_at	12.4215	3.63477	8.84916	3.7658e-09	5.01416e-06
WBGene00019987	R09F10.3	R09F10.3	X	185634_at	12.261	3.61601	7.79808	1.09466e-06	0.000166575
WBGene00020366	T08G2.3	T08G2.3	X	173218_s_at	11.8356	3.56507	9.53196	3.30735e-05	0.00239659
WBGene00007956	C35C5.6	C35C5.6	X	174194_at	11.4975	3.52325	7.16137	5.2899e-07	9.71518e-05
WBGene00015181	B0416.5	B0416.5	X	187506_s_at	10.8859	3.44439	9.83901	4.33834e-08	1.60176e-05
WBGene00004423	rpl-11.2	F07D10.1	X	192343_s_at	10.8688	3.44212	11.5509	5.95266e-07	0.00010568
WBGene00001169	eft-4	R03G5.1	X	194263_x_at	10.8505	3.43969	9.84976	6.89399e-05	0.00405717
WBGene00017046	D2021.1	D2021.1	X	174606_at	10.8084	3.43408	8.34379	7.55189e-07	0.000123865
WBGene00008974	F20D1.2	F20D1.2	X	179389_s_at	10.7671	3.42856	8.93465	5.13612e-10	1.83187e-06
WBGene00010339	acl-1	F59F4.4	X	193639_at	10.6092	3.40725	9.07577	6.42239e-10	1.83187e-06
WBGene00020633	T20F7.6	T20F7.6	X	173076_s_at	10.5539	3.3997	7.17748	7.39523e-07	0.000123865
WBGene00004788	sft-4	C54H2.5	X	173418_at	10.3814	3.37593	9.91536	1.24924e-07	3.30675e-05
WBGene00019937	R07E4.3	R07E4.3	X	182653_at	10.3557	3.37235	8.25613	5.05859e-05	0.00332618
WBGene00015492	C05E11.1	C05E11.1	X	187635_at	9.7681	3.28808	8.94863	2.67394e-08	1.26832e-05
WBGene00007942	C34F6.8	C34F6.8	X	193465_at	9.76297	3.28732	8.24973	2.6546e-05	0.00202696
WBGene00006472	tag-123	F08F1.7	X	174891_s_at	9.66175	3.27228	7.69187	4.36079e-08	1.60176e-05
WBGene00050944	#N/A	#N/A	X	173604_at	9.33233	3.22224	7.12982	1.00728e-05	0.000975409
WBGene00017974	vps-41	F32A6.3	X	187360_at	8.8845	3.15129	7.4948	9.93862e-09	8.14355e-06
WBGene00012299	W06D11.1	W06D11.1	X	180695_at	8.842	3.14437	8.65134	2.8986e-07	6.05409e-05
WBGene00004317	rbg-1	F20D1.6	X	193277_at	8.72225	3.1247	8.31611	6.24911e-06	0.000659064
WBGene00018533	F47B7.2	F47B7.2	X	174388_at	8.72192	3.12465	6.7506	6.0428e-05	0.00372068
WBGene00010066	F54F7.6	F54F7.6	X	177731_at	8.5799	3.10096	7.84235	6.68876e-08	2.09555e-05
WBGene00019959	R08E3.3	R08E3.3	X	183914_s_at	8.49521	3.08665	6.77817	1.60349e-06	0.000205787
WBGene00001335	erp-1	F35A5.8	X	175306_at	8.36968	3.06517	7.33052	6.1e-07	0.00010652
WBGene00020812	T25G12.5	T25G12.5	X	190819_s_at	8.30569	3.0541	8.74793	9.07445e-05	0.00498253
WBGene00002029	hst-2	C34F6.4	X	178821_at	8.14093	3.02519	7.55568	2.72015e-05	0.00205497
WBGene00002071	ile-2	T04G9.3	X	192475_s_at	7.93378	2.98801	8.66321	1.27878e-07	3.30675e-05
WBGene00001602	gln-1	C45B2.5	X	171892_x_at	7.67054	2.93933	7.29336	1.9727e-08	1.05066e-05
WBGene00010700	K09A9.1	K09A9.1	X	175475_s_at	7.62499	2.93074	7.79361	0.000601092	0.019823
WBGene00006494	tag-148	H13N06.5	X	187445_s_at	7.49051	2.90506	9.92193	2.88456e-06	0.000348351
WBGene00018193	F39C12.1	F39C12.1	X	186133_s_at	7.43596	2.89452	9.10911	5.22646e-08	1.79588e-05
WBGene00013917	ZC504.3	ZC504.3	X	193499_s_at	7.40259	2.88803	7.58775	3.57888e-06	0.000418926
WBGene00011645	T09B9.4	T09B9.4	X	175236_at	7.37761	2.88315	9.04992	7.33874e-08	2.23349e-05
WBGene00001583	gfi-3	M163.4	X	187864_at	7.33142	2.87409	8.45886	6.87896e-10	1.83187e-06
WBGene00003911	pak-1	C09B8.7	X	194208_x_at	7.32646	2.87312	8.42791	2.73859e-08	1.26832e-05
WBGene00000210	asg-2	C53B7.4	X	189436_at	7.32291	2.87242	9.35215	2.04093e-05	0.00168527
WBGene00020216	T04G9.5	T04G9.5	X	173896_s_at	7.226	2.8532	10.0083	1.16713e-06	0.000170305
WBGene00008586	F08G12.2	F08G12.2	X	192867_s_at	7.201	2.8482	9.23638	1.19612e-06	0.000172176
WBGene00000207	asb-2	F02E8.1	X	190242_at	7.12312	2.83251	8.61954	0.000200108	0.00891859
WBGene00015391	sdha-1	C03G5.1	X	173430_at	7.09802	2.82742	9.56046	1.69133e-05	0.00145291
WBGene00001638	gly-13	B0416.6	X	193946_s_at	6.9247	2.79175	8.07091	1.43441e-07	3.47257e-05
WBGene00019938	R07E4.5	R07E4.5	X	173600_s_at	6.8728	2.7809	8.90403	3.83454e-07	7.8549e-05
WBGene00016086	C25A11.1	C25A11.1	X	185083_at	6.8641	2.77907	8.49447	1.32761e-08	8.31862e-06
WBGene00007771	C27C12.1	C27C12.1	X	181721_at	6.79657	2.76481	9.13921	2.98202e-08	1.31601e-05
WBGene00017244	F08C6.6	F08C6.6	X	173676_s_at	6.79111	2.76365	9.09837	3.13645e-08	1.31601e-05
WBGene00007774	C27C12.4	C27C12.4	X	182016_at	6.7544	2.75583	7.6386	5.43289e-06	0.000590522
WBGene00000157	aps-2	F02E8.3	X	192044_at	6.51248	2.70321	8.37538	7.11136e-06	0.000728545
WBGene00000262	bra-1	F54B11.6	X	180601_s_at	6.15363	2.62144	7.98788	6.77688e-05	0.00403281
WBGene00010433	H40L08.1	H40L08.1	X	182463_s_at	6.10506	2.61	8.04811	2.90175e-09	4.41563e-06
WBGene00012512	Y26E6A.1	Y26E6A.1	X	181366_at	5.99592	2.58398	8.4949	1.36479e-06	0.000182718
WBGene00020630	T20F7.1	T20F7.1	X	182483_s_at	5.98427	2.58118	9.1996	4.71731e-09	5.22775e-06
WBGene00000245	bca-1	T13C5.5	X	189710_at	5.88841	2.55788	7.01045	8.40267e-09	8.13684e-06
WBGene00007773	C27C12.3	C27C12.3	X	174239_at	5.83459	2.54463	8.14532	2.84879e-07	6.05409e-05
WBGene00020496	spat-3	T13H2.5	X	192113_s_at	5.80276	2.53674	8.51528	2.2135e-09	3.92969e-06
WBGene00006066	sto-4	Y71H9A.3	X	191008_at	5.79648	2.53518	8.43439	4.03848e-07	7.96626e-05
WBGene00004089	ppk-3	VF11C1L.1	X	191812_s_at	5.7275	2.5179	8.3798	9.41129e-08	2.78469e-05
WBGene00000803	csb-1	F53H4.1	X	175309_at	5.63193	2.49363	9.36211	3.06312e-05	0.00225023
WBGene00000164	apm-3	F53H8.1	X	192100_at	5.60095	2.48567	8.60824	2.16815e-05	0.00174963
WBGene00003084	lst-2	R160.7	X	173500_at	5.57006	2.47769	8.58146	0.000342798	0.0133754
WBGene00016661	C45B2.6	C45B2.6	X	176693_s_at	5.55032	2.47257	7.86056	4.31214e-08	1.60176e-05
WBGene00016642	C44C1.2	C44C1.2	X	183547_at	5.36897	2.42465	7.99064	1.73018e-05	0.00147439
WBGene00006353	sur-7	F01G12.2	X	185979_s_at	5.1808	2.37317	8.01489	2.43332e-08	1.23427e-05
WBGene00003053	lmp-1	C03B1.12	X	173193_s_at	5.17052	2.37031	9.71363	4.86677e-05	0.00321993
WBGene00010028	F54B11.5	F54B11.5	X	192899_at	5.13892	2.36147	8.10755	1.73564e-06	0.000220095
WBGene00015922	C17H11.2	C17H11.2	X	185064_at	5.13842	2.36132	6.88771	0.000227588	0.00993551
WBGene00012258	W04G3.5	W04G3.5	X	192446_s_at	5.10438	2.35174	8.6329	0.000177266	0.00815168
WBGene00000294	cas-1	F41G4.2	X	190392_s_at	5.08306	2.3457	9.05452	1.84795e-06	0.00023084
WBGene00021049	W05H9.2	W05H9.2	X	194262_x_at	5.07841	2.34438	8.46301	5.95058e-05	0.00370675
WBGene00006757	unc-18	F27D9.1	X	174516_at	5.05831	2.33866	7.12763	0.000840768	0.0244695
WBGene00016489	C36E6.1	C36E6.1	X	175861_s_at	5.04757	2.33559	8.71278	0.000166014	0.00785946
WBGene00001502	ftt-2	F52D10.3	X	187954_s_at	5.02855	2.33014	9.83853	2.33188e-05	0.00182641
WBGene00015429	C04E7.2	C04E7.2	X	187388_at	5.02006	2.3277	7.7461	1.30383e-07	3.30675e-05
WBGene00004313	rbc-1	F54E4.1	X	174648_at	5.01266	2.32558	6.95825	2.94326e-06	0.000348351
WBGene00009233	F28H6.4	F28H6.4	X	178753_at	5.00013	2.32197	8.39035	2.21887e-07	5.02881e-05
WBGene00011771	T14G8.3	T14G8.3	X	189690_s_at	4.99852	2.3215	7.68637	1.03008e-05	0.000976075
WBGene00008585	F08G12.1	F08G12.1	X	174003_at	4.95098	2.30771	5.12622	0.00101113	0.0271298
WBGene00007941	C34F6.7	C34F6.7	X	175048_at	4.93876	2.30415	7.82376	7.59028e-05	0.00427786
WBGene00004758	sek-1	R03G5.2	X	175279_s_at	4.9246	2.30001	7.4559	0.000287033	0.0118049
WBGene00001082	dpy-23	R160.1	X	175784_at	4.89629	2.29169	8.51478	2.19656e-05	0.00175923
WBGene00000482	chd-3	T14G8.1	X	193596_s_at	4.89257	2.29059	7.60998	7.1131e-06	0.000728545
WBGene00010332	F59D12.5	F59D12.5	X	179975_at	4.88292	2.28774	7.76042	8.84016e-07	0.000141546
WBGene00006922	vhl-1	F08G12.4	X	181583_at	4.88228	2.28756	8.33713	5.03069e-06	0.000558197
WBGene00015168	tag-320	B0403.4	X	192032_s_at	4.84603	2.2768	9.77294	1.14577e-07	3.29857e-05
WBGene00007955	C35C5.3	C35C5.3	X	181840_s_at	4.82974	2.27195	9.29043	0.000266078	0.0111148
WBGene00010726	K09E9.3	K09E9.3	X	178062_at	4.78047	2.25715	7.23116	4.1657e-05	0.00286277
WBGene00007011	mdt-1.2	T23C6.1	X	183417_at	4.75898	2.25065	7.69368	1.38942e-06	0.000182718
WBGene00000075	adm-4	ZK154.7	X	191363_s_at	4.72349	2.23985	8.67251	1.24433e-07	3.30675e-05
WBGene00008806	tag-289	F14F3.3	X	178022_s_at	4.7089	2.23539	8.54819	1.30073e-05	0.00118422
WBGene00003254	mig-23	R07E4.4	X	173908_at	4.69643	2.23156	7.83376	6.10511e-05	0.00372148
WBGene00020596	oga-1	T20B5.3	X	173520_at	4.65517	2.21883	5.9899	0.00145779	0.0336112
WBGene00003087	lsy-2	F49H12.1	X	174375_at	4.63793	2.21348	8.69523	8.50977e-06	0.000847159
WBGene00004245	puf-9	W06B11.2	X	174989_at	4.62862	2.21058	7.89369	0.000756271	0.0229777
WBGene00017864	pcca-1	F27D9.5	X	173926_at	4.60776	2.20407	9.86397	0.000177543	0.00815168
WBGene00011139	R08B4.3	R08B4.3	X	178323_s_at	4.60185	2.20221	6.85787	0.00108326	0.0280752
WBGene00018516	tag-257	F46G11.3	X	192321_s_at	4.51131	2.17355	8.099	1.31393e-06	0.000181766
WBGene00009301	F31F6.2	F31F6.2	X	192929_at	4.50208	2.17059	6.62302	5.81369e-05	0.00366434
WBGene00003239	mig-2	C35C5.4	X	191975_at	4.43785	2.14986	7.94667	0.00085574	0.0247699
WBGene00000462	ceh-41	T26C11.5	X	175360_at	4.414	2.14209	6.35117	0.000276628	0.0114662
WBGene00004276	rab-14	K09A9.2	X	174988_at	4.38694	2.13322	9.6096	0.000480839	0.0171901
WBGene00007943	C34F6.9	C34F6.9	X	193551_s_at	4.35519	2.12273	6.72047	0.000807379	0.0237574
WBGene00004148	pqn-65	T13H2.4	X	183082_s_at	4.34885	2.12063	8.48367	1.8761e-05	0.00157356
WBGene00008085	C44C10.4	C44C10.4	X	192716_at	4.34162	2.11823	7.19856	1.03545e-05	0.000976075
WBGene00004727	sax-1	R11G1.4	X	175722_s_at	4.32298	2.11203	8.24051	0.000193765	0.00867222
WBGene00009812	F47B10.1	F47B10.1	X	190793_s_at	4.24664	2.08632	9.82941	5.62577e-07	0.000101569
WBGene00023497	lin-15B	ZK662.4	X	191304_s_at	4.16498	2.05831	7.49187	1.67887e-08	9.93518e-06
WBGene00016346	fbxa-120	C33E10.2	X	185015_at	4.13704	2.0486	8.07937	1.4874e-05	0.00132031
WBGene00000393	cdf-1	C15B12.7	X	174150_at	4.13618	2.0483	7.06321	0.00121523	0.0303865
WBGene00001329	epn-1	T04C10.2	X	174929_at	4.11784	2.04189	9.55847	1.98981e-05	0.0016559
WBGene00022769	ZK563.5	ZK563.5	X	181082_at	4.07144	2.02554	8.05397	2.26409e-05	0.00179978
WBGene00007350	C05G5.4	C05G5.4	X	191196_s_at	4.02961	2.01064	8.97699	0.000156242	0.00746316
WBGene00016188	C28G1.3	C28G1.3	X	175484_s_at	3.98361	1.99408	5.68075	4.37151e-05	0.0029678
WBGene00002220	klp-8	C15C7.2	X	183812_at	3.92205	1.97161	7.04043	2.93476e-05	0.0021709
WBGene00002124	inx-2	F08G12.10	X	173200_s_at	3.89661	1.96222	8.13745	0.00107516	0.02807
WBGene00021051	W05H9.4	W05H9.4	X	175456_at	3.84456	1.94282	6.78625	0.000341312	0.0133664
WBGene00007846	C31E10.5	C31E10.5	X	182529_at	3.82755	1.93642	7.5887	0.000516518	0.0182184
WBGene00020322	T07F12.2	T07F12.2	X	185111_s_at	3.76499	1.91264	9.02578	0.00183131	0.0388948
WBGene00009793	F46F6.2	F46F6.2	X	174725_at	3.70998	1.89141	8.80861	0.000175275	0.00815168
WBGene00009280	F31B9.3	F31B9.3	X	179071_at	3.63412	1.8616	7.81169	3.72628e-05	0.00259427
WBGene00000444	ceh-21	T26C11.6	X	174031_at	3.62788	1.85913	8.4205	3.34707e-05	0.00240898
WBGene00003970	pek-1	F46C3.1	X	171753_x_at	3.62149	1.85658	7.24093	0.000401652	0.0152256
WBGene00007993	C37E2.1	C37E2.1	X	174800_s_at	3.61155	1.85262	6.69535	0.000230472	0.0100141
WBGene00023498	lin-15A	ZK678.1	X	191285_at	3.56602	1.83431	9.42679	7.33302e-07	0.000123865
WBGene00001130	dyn-1	C02C6.1	X	175673_s_at	3.50032	1.80749	7.84135	1.45104e-05	0.00129887
WBGene00003185	mek-1	K08A8.1	X	174048_at	3.42711	1.77699	10.8983	0.000799419	0.0237198
WBGene00000040	aco-1	ZK455.1	X	193891_at	3.40384	1.76716	8.7585	0.000292506	0.0119838
WBGene00016486	C36C9.3	C36C9.3	X	180118_at	3.38076	1.75735	7.4308	5.13592e-05	0.00335631
WBGene00000591	coh-1	K08A8.3	X	174272_at	3.37019	1.75283	7.33348	0.00146548	0.0336428
WBGene00006477	tag-130	ZK721.1	X	181222_s_at	3.33271	1.73669	6.97624	0.000260465	0.0109231
WBGene00015793	C15C7.7	C15C7.7	X	175405_s_at	3.32793	1.73463	6.4847	0.00160444	0.0355817
WBGene00019611	K10B3.5	K10B3.5	X	174537_at	3.31955	1.73099	6.17881	0.00023969	0.0102951
WBGene00018657	acl-4	F49H12.6	X	175021_at	3.30525	1.72476	8.05481	0.000923666	0.0260978
WBGene00006890	vem-1	K07E3.8	X	188031_s_at	3.27808	1.71285	7.4139	0.00106269	0.0278811
WBGene00000460	ceh-39	T26C11.7	X	175419_at	3.25456	1.70246	8.75619	3.49757e-05	0.00248374
WBGene00077690	#N/A	#N/A	X	182578_at	3.24256	1.69714	8.59366	1.40502e-07	3.47257e-05
WBGene00017419	F13B9.1	F13B9.1	X	187768_s_at	3.23928	1.69567	8.24062	7.33205e-05	0.00422167
WBGene00015565	C07D8.6	C07D8.6	X	189774_at	3.20132	1.67867	10.7873	0.00100223	0.0269591
WBGene00020511	T14G11.3	T14G11.3	X	193731_s_at	3.20013	1.67813	7.92094	8.94128e-06	0.000874734
WBGene00011680	T10B10.3	T10B10.3	X	174206_at	3.04687	1.60733	9.60012	1.46785e-07	3.47456e-05
WBGene00008210	C49F5.6	C49F5.6	X	178568_s_at	3.04637	1.60709	9.7386	0.000319201	0.0128585
WBGene00003149	mbk-1	T04C10.1	X	192703_s_at	3.01504	1.59218	7.77797	0.000118848	0.00622855
WBGene00018838	F54G2.2	F54G2.2	X	181059_at	3.01237	1.5909	6.69272	0.000137699	0.0068222
WBGene00016469	C36B7.6	C36B7.6	X	176724_s_at	3.00561	1.58766	7.9821	3.40871e-05	0.00243688
WBGene00018703	sec-3	F52E4.7	X	180473_s_at	2.95477	1.56304	8.14962	0.000251702	0.0105973
WBGene00014213	ZK1073.1	ZK1073.1	X	175310_s_at	2.94858	1.56002	6.37715	0.000332534	0.0131493
WBGene00011441	T04F8.2	T04F8.2	X	173674_at	2.92817	1.55	5.49622	0.000871256	0.0250827
WBGene00000222	atf-6	F45E6.2	X	174669_s_at	2.86217	1.51711	7.07396	0.00135328	0.0322022
WBGene00018238	F40F4.7	F40F4.7	X	175374_at	2.85607	1.51403	8.89554	0.00198661	0.0413514
WBGene00010338	F59F4.3	F59F4.3	X	173693_at	2.79029	1.48042	6.11764	0.00123231	0.0307368
WBGene00018740	tra-4	F53B3.1	X	182204_at	2.7495	1.45917	7.15159	0.001025	0.0272875
WBGene00008805	git-1	F14F3.2	X	188879_s_at	2.7382	1.45323	8.09754	1.68598e-05	0.00145291
WBGene00019871	R04E5.8	R04E5.8	X	175371_at	2.72398	1.44572	6.37777	4.7871e-05	0.00318701
WBGene00019249	H28G03.1	H28G03.1	X	190208_at	2.71403	1.44044	7.45114	1.26254e-06	0.000176955
WBGene00006351	sur-5	K03A1.5	X	173865_at	2.68975	1.42747	8.5656	0.000482523	0.0171901
WBGene00020334	T08A9.1	T08A9.1	X	188363_s_at	2.58735	1.37148	7.80934	0.0011499	0.0291713
WBGene00015787	C15B12.6	C15B12.6	X	185885_at	2.58345	1.3693	5.30202	0.00160672	0.0355817
WBGene00018735	F53B1.2	F53B1.2	X	181478_s_at	2.57073	1.36218	7.66866	0.000599889	0.019823
WBGene00004377	rme-6	F49E7.1	X	186026_at	2.55354	1.3525	7.60258	0.000988307	0.0268557
WBGene00000074	adm-2	C04A11.4	X	192244_s_at	2.4097	1.26885	7.34976	0.001405	0.0328923
WBGene00018076	F35H12.4	F35H12.4	X	192067_at	2.35811	1.23763	7.12843	0.000584151	0.0196911
WBGene00019250	H28G03.2	H28G03.2	X	186054_s_at	2.32342	1.21625	7.62977	1.86372e-06	0.00023084
WBGene00019864	R04A9.5	R04A9.5	X	193949_s_at	2.29456	1.19822	6.28427	0.00218434	0.0435998
WBGene00020142	aak-2	T01C8.1	X	175364_at	2.2846	1.19194	8.06894	0.00159386	0.0354676
WBGene00009801	F47A4.5	F47A4.5	X	192959_at	2.25158	1.17094	6.08596	0.000176289	0.00815168
WBGene00016534	C39D10.7	C39D10.7	X	193947_s_at	2.24663	1.16776	10.1149	0.00217781	0.0435998
WBGene00044071	tag-233	D2021.2	X	181161_at	2.23815	1.1623	7.79964	0.00119202	0.0300835
WBGene00016485	C36C9.1	C36C9.1	X	182317_at	2.22911	1.15647	7.58731	2.14402e-05	0.00174337
WBGene00018578	F47G3.3	F47G3.3	X	180563_at	2.18482	1.12751	6.18015	0.000232209	0.0100141
WBGene00016102	C25F6.1	C25F6.1	X	182924_at	2.17825	1.12317	6.40907	0.000894444	0.0255432
WBGene00012326	W07E11.1	W07E11.1	X	189737_at	2.16047	1.11135	8.9152	0.000413239	0.0154922
WBGene00008951	F19C6.2	F19C6.2	X	174927_at	2.1165	1.08168	7.32263	0.00231653	0.0454432
WBGene00003394	mom-1	T07H6.2	X	175631_s_at	2.11335	1.07953	6.90456	0.000977257	0.0266916
WBGene00011440	T04F8.1	T04F8.1	X	179295_s_at	2.09372	1.06607	8.12924	0.00210021	0.0426935
WBGene00012513	Y26E6A.2	Y26E6A.2	X	180825_at	2.06655	1.04723	5.61969	0.0013852	0.0326694
WBGene00019989	R09F10.8	R09F10.8	X	185579_at	2.05451	1.0388	7.6721	0.00076677	0.023132
WBGene00017532	F16H11.3	F16H11.3	X	184862_at	2.04929	1.03512	9.32182	0.000574646	0.0195563
WBGene00008882	F16B12.6	F16B12.6	X	183307_at	2.03791	1.02709	7.51257	0.000130032	0.00653348
WBGene00008747	F13E6.3	F13E6.3	X	179280_at	2.03354	1.02399	6.8205	5.92605e-05	0.00370675
WBGene00009380	F34H10.3	F34H10.3	X	175556_at	2.02428	1.01741	7.66123	0.00198067	0.0413514
WBGene00015662	C10A4.1	C10A4.1	X	192615_at	2.01118	1.00805	6.08449	0.000154208	0.00739922
WBGene00007666	C18B12.4	C18B12.4	X	173884_at	1.9143	0.936814	6.59528	0.000781703	0.0234555
WBGene00018577	F47G3.2	F47G3.2	X	193451_at	1.91066	0.934069	7.09195	0.000126379	0.0064104
WBGene00016131	C26B9.1	C26B9.1	X	174301_at	1.90524	0.929969	5.79321	0.000406804	0.0153119
WBGene00003638	nhr-48	ZK662.3	X	193671_at	1.89646	0.923309	6.99316	6.3511e-05	0.00382214
WBGene00004745	sdc-1	F52E10.1	X	174953_s_at	1.87692	0.908366	6.21347	0.00144811	0.0335332
WBGene00001685	gpd-3	K10B3.7	X	172697_x_at	1.87377	0.905943	9.61841	0.00268189	0.0496136
WBGene00010690	K08H2.3	K08H2.3	X	178340_at	1.87335	0.905618	6.89425	0.000804062	0.0237574
WBGene00009632	F42E11.2	F42E11.2	X	185294_s_at	1.84192	0.881212	5.50662	0.00103417	0.0274028
WBGene00011011	R04D3.3	R04D3.3	X	178353_s_at	1.83975	0.879509	9.58839	0.00159491	0.0354676
WBGene00007290	C04B4.2	C04B4.2	X	179273_at	1.82881	0.870904	8.88548	0.000364922	0.014033
WBGene00020508	T14F9.2	T14F9.2	X	181057_at	1.82678	0.869306	6.26808	0.0015881	0.0354643
WBGene00011153	R09A8.2	R09A8.2	X	178792_at	1.82467	0.867635	6.99634	0.000182243	0.00829595
WBGene00018075	F35H12.2	F35H12.2	X	174970_s_at	1.79295	0.842339	5.9443	0.000107903	0.00583442
WBGene00017259	F08F1.9	F08F1.9	X	172428_x_at	1.78794	0.838297	8.06184	0.000435656	0.0161132
WBGene00017177	F02E8.4	F02E8.4	X	180626_at	1.74832	0.80597	8.98849	0.00173146	0.0376397
WBGene00020921	W01C8.5	W01C8.5	X	174277_s_at	1.72417	0.785901	6.04587	6.87992e-05	0.00405717
WBGene00008749	F13E6.5	F13E6.5	X	179250_at	1.68322	0.751226	7.7787	0.00131425	0.0317447
WBGene00018593	F48B9.8	F48B9.8	X	182727_at	1.66277	0.733588	7.2577	0.00182469	0.0388948
WBGene00011012	R04D3.4	R04D3.4	X	178410_s_at	1.65309	0.725166	8.8446	0.000931421	0.0261507
WBGene00006810	unc-78	C04F6.4	X	192068_s_at	1.65015	0.722594	8.23325	0.000509596	0.0180339
WBGene00015320	C02B8.1	C02B8.1	X	187232_at	1.64588	0.718859	6.35457	0.000520044	0.0182627
WBGene00008622	F09C8.2	F09C8.2	X	175007_at	1.62626	0.701559	7.99616	0.000726651	0.0224356
WBGene00011152	R09A8.1	R09A8.1	X	178490_at	1.62529	0.700695	6.98405	0.000658133	0.0209893
WBGene00003410	mrp-4	F21G4.2	X	193046_at	1.61038	0.687401	9.2467	0.000189086	0.00849848
WBGene00022201	Y71H10B.1	Y71H10B.1	X	187891_at	1.52633	0.610066	6.20361	0.00215209	0.0433346
WBGene00003883	osm-1	T27B1.1	X	193309_at	1.50791	0.592552	6.49263	6.02851e-05	0.00372068
WBGene00018837	F54G2.1	F54G2.1	X	174865_at	1.50484	0.589611	6.03876	0.00133464	0.031968
WBGene00010199	F57C7.1	F57C7.1	X	193847_at	1.44445	0.530521	7.31629	0.00207066	0.0423669
WBGene00001617	glr-6	F41B4.4	X	187852_at	1.37134	0.455583	5.10582	0.00208722	0.042592
WBGene00004285	rab-37	W01H2.3	X	174493_at	1.34454	0.427116	3.66335	0.00151994	0.0344476

## Sheet: S1E.X-up genes
Table S1E: X-up genes (203) X-linked genes up in mes-4(ok2326) vs. WT and down in lin-54(n3423); mes-4(ok2326) vs. mes-4(ok2326)
ID: the most significant probe ID for a gene
WB names (WS170)	public names	cosmid	chr	ID	fold change (mes-4 vs. WT)	log2 fold change (mes-4 vs. WT)	average log2 intensity (mes-4 vs. WT)	p-value (mes-4 vs. WT)	q-value (mes-4 vs. WT)	ID	fold change (double vs. mes-4)	log2 fold change (double vs. mes-4)	average log2 intensity (double vs. mes-4)	p-value (double vs. mes-4)	q-value (double vs. mes-4)
WBGene00015429	C04E7.2	C04E7.2	X	187388_at	6.13161	2.61627	7.7461	3.74201e-08	1.98429e-05	187388_at	-1.77792	-0.830193	7.7461	0.00168325	0.0204462
WBGene00023497	lin-15B	ZK662.4	X	191304_s_at	4.97666	2.31518	7.49187	4.65205e-09	6.20109e-06	191304_s_at	-1.594	-0.672652	7.49187	0.000784566	0.0130779
WBGene00016346	fbxa-120	C33E10.2	X	185015_at	4.93544	2.30318	8.07937	4.78243e-06	0.000560843	185015_at	-2.20802	-1.14275	8.07937	0.00195208	0.0220455
WBGene00009233	F28H6.4	F28H6.4	X	178753_at	4.71145	2.23617	8.39035	3.29216e-07	8.72871e-05	178753_at	-1.74045	-0.799461	8.39035	0.00303372	0.028691
WBGene00001130	dyn-1	C02C6.1	X	175673_s_at	4.34554	2.11953	7.84135	3.06955e-06	0.000421966	175673_s_at	-2.25415	-1.17258	7.84135	0.000627703	0.0113822
WBGene00016486	C36C9.3	C36C9.3	X	180118_at	4.17909	2.06319	7.4308	1.14934e-05	0.00100846	180118_at	-2.62024	-1.3897	7.4308	0.000384323	0.00844946
WBGene00015565	C07D8.6	C07D8.6	X	189774_at	4.14345	2.05083	10.7873	0.000203985	0.00689157	189774_at	-2.54598	-1.34822	10.7873	0.00454798	0.0365755
WBGene00003602	nhr-3	H01A20.1	X	175726_s_at	4.09596	2.0342	5.24894	1.8678e-06	0.000312057	175726_s_at	-2.83026	-1.50094	5.24894	3.53921e-05	0.00199714
WBGene00019490	K07E3.1	K07E3.1	X	174821_at	4.09594	2.03419	6.56765	2.51275e-05	0.00174126	174821_at	-3.54238	-1.82472	6.56765	6.77987e-05	0.00290568
WBGene00018533	F47B7.2	F47B7.2	X	187796_at	4.09478	2.03379	6.93323	3.2859e-05	0.00208728	194210_x_at	-1.9398	-0.955904	8.72284	0.00544936	0.0409032
WBGene00006890	vem-1	K07E3.8	X	188031_s_at	3.7957	1.92437	7.4139	0.000432789	0.0110816	188031_s_at	-2.95949	-1.56535	7.4139	0.00203183	0.0225796
WBGene00015168	tag-320	B0403.4	X	192032_s_at	3.69504	1.88559	9.77294	8.22102e-07	0.00016437	192032_s_at	-2.11637	-1.08159	9.77294	0.000161705	0.00501506
WBGene00010553	K04C1.3	K04C1.3	X	190403_s_at	3.68451	1.88147	5.8681	1.36255e-05	0.00117029	190403_s_at	-2.16462	-1.11411	5.8681	0.00119068	0.0164768
WBGene00018878	glit-1	F55D10.3	X	188640_at	3.63968	1.86381	6.83118	0.000122844	0.00494202	188640_at	-5.10707	-2.3525	6.83118	1.47388e-05	0.00123723
WBGene00008210	C49F5.6	C49F5.6	X	178568_s_at	3.6134	1.85336	9.7386	9.52533e-05	0.00425544	178568_s_at	-2.93435	-1.55304	9.7386	0.000420988	0.00896451
WBGene00002124	inx-2	F08G12.10	X	188634_s_at	3.49812	1.80658	8.43624	0.000191688	0.00660795	188634_s_at	-2.38218	-1.25228	8.43624	0.00307545	0.028967
WBGene00018520	F46H5.4	F46H5.4	X	190212_s_at	3.45302	1.78786	6.89039	0.000234311	0.00732184	190212_s_at	-2.33426	-1.22296	6.89039	0.00392301	0.0335264
WBGene00016087	C25A11.2	C25A11.2	X	185035_s_at	3.34991	1.74412	8.01684	0.000298218	0.00859016	185035_s_at	-2.32344	-1.21626	8.01684	0.00417986	0.034686
WBGene00018238	F40F4.7	F40F4.7	X	179722_at	3.29228	1.71909	7.64049	0.000485217	0.0119071	179722_at	-2.33423	-1.22295	7.64049	0.00538667	0.0405887
WBGene00019871	R04E5.8	R04E5.8	X	175371_at	3.24415	1.69784	6.37777	1.06368e-05	0.000953887	175371_at	-2.57791	-1.3662	6.37777	7.95221e-05	0.00315517
WBGene00018657	acl-4	F49H12.6	X	175021_at	3.14799	1.65443	8.05481	0.00125781	0.0217597	187136_s_at	-1.94857	-0.962417	7.77816	0.00359407	0.0315626
WBGene00002007	hsp-3	C15H9.6	X	189828_s_at	3.09238	1.62872	8.81703	0.000433407	0.0110816	189828_s_at	-5.04388	-2.33453	8.81703	1.85163e-05	0.0013829
WBGene00004745	sdc-1	F52E10.1	X	193642_at	2.89918	1.53565	7.4907	2.94904e-06	0.000418021	174953_s_at	-2.50891	-1.32706	6.21347	6.67518e-05	0.00289971
WBGene00001637	gly-12	F48E3.1	X	175817_at	2.83783	1.50479	5.71318	5.67094e-06	0.000652493	175817_at	-2.54403	-1.34711	5.71318	1.64931e-05	0.00132955
WBGene00009801	F47A4.5	F47A4.5	X	192959_at	2.83393	1.5028	6.08596	1.8757e-05	0.00140347	192959_at	-1.71176	-0.775482	6.08596	0.00388553	0.0333843
WBGene00022201	Y71H10B.1	Y71H10B.1	X	187891_at	2.81344	1.49233	6.20361	7.8209e-07	0.000158976	187891_at	-2.36343	-1.24088	6.20361	5.01683e-06	0.00073958
WBGene00020921	W01C8.5	W01C8.5	X	174277_s_at	2.79427	1.48247	6.04587	1.29872e-07	4.65868e-05	174277_s_at	-2.04944	-1.03523	6.04587	5.15242e-06	0.00074739
WBGene00004354	rgs-11	F45B8.1	X	190781_at	2.71652	1.44176	7.38932	0.00113618	0.0201412	190781_at	-2.54505	-1.34769	7.38932	0.00184799	0.0214519
WBGene00001685	gpd-3	K10B3.7	X	172697_x_at	2.65325	1.40776	9.61841	8.45187e-05	0.00391944	172697_x_at	-1.73134	-0.791891	9.61841	0.00633676	0.0448264
WBGene00006410	nck-1	ZK470.5	X	192087_at	2.64929	1.40561	6.87585	0.000277317	0.00824887	192087_at	-2.63566	-1.39817	6.87585	0.000289709	0.00733824
WBGene00012326	W07E11.1	W07E11.1	X	189737_at	2.63755	1.3992	8.9152	5.79661e-05	0.00307378	189737_at	-2.29217	-1.19671	8.9152	0.000225379	0.00623542
WBGene00015778	C14F11.1	C14F11.1	X	191683_at	2.63436	1.39745	9.85807	0.000212441	0.00696362	191683_at	-3.51081	-1.8118	9.85807	2.09918e-05	0.00145427
WBGene00018735	F53B1.2	F53B1.2	X	181478_s_at	2.57206	1.36293	7.66866	0.000597324	0.0134228	181478_s_at	-2.08879	-1.06267	7.66866	0.0035601	0.0313895
WBGene00009632	F42E11.2	F42E11.2	X	185294_s_at	2.57017	1.36186	5.50662	2.62688e-05	0.0017999	185294_s_at	-2.33266	-1.22197	5.50662	7.05633e-05	0.00299886
WBGene00016485	C36C9.1	C36C9.1	X	182317_at	2.56141	1.35694	7.58731	4.5965e-06	0.000544273	182317_at	-2.61731	-1.38809	7.58731	3.6719e-06	0.000653855
WBGene00009552	F39B1.1	F39B1.1	X	192405_s_at	2.55285	1.35211	6.19375	3.64223e-05	0.00224352	192405_s_at	-2.34154	-1.22746	6.19375	8.70439e-05	0.00336168
WBGene00010199	F57C7.1	F57C7.1	X	193845_s_at	2.52356	1.33546	6.71689	9.95912e-05	0.00432257	193845_s_at	-1.72289	-0.784829	6.71689	0.00543733	0.0408733
WBGene00016131	C26B9.1	C26B9.1	X	174301_at	2.52349	1.33542	5.79321	1.68887e-05	0.00131594	174301_at	-1.69889	-0.764591	5.79321	0.00178581	0.0210917
WBGene00008882	F16B12.6	F16B12.6	X	183307_at	2.51362	1.32977	7.51257	1.23128e-05	0.00106504	183307_at	-2.62374	-1.39162	7.51257	7.943e-06	0.000971674
WBGene00008959	F19H6.4	F19H6.4	X	192795_at	2.47759	1.30894	9.35609	6.87356e-05	0.00344209	192795_at	-2.62518	-1.39241	9.35609	3.92997e-05	0.00213211
WBGene00008622	F09C8.2	F09C8.2	X	175007_at	2.44255	1.28839	7.99616	3.16582e-06	0.000424298	175007_at	-2.06989	-1.04955	7.99616	2.30151e-05	0.00150819
WBGene00012301	W06D11.3	W06D11.3	X	183074_at	2.35219	1.234	8.18151	0.000760768	0.0157798	183074_at	-2.03792	-1.0271	8.18151	0.00284279	0.0275523
WBGene00016984	C56G3.1	C56G3.1	X	193305_at	2.34179	1.22761	6.31552	1.72676e-06	0.000300857	193305_at	-1.50772	-0.592371	6.31552	0.00114561	0.016229
WBGene00018578	F47G3.3	F47G3.3	X	180563_at	2.33472	1.22325	6.18015	0.000115981	0.00478833	180563_at	-2.89779	-1.53495	6.18015	1.46322e-05	0.00123723
WBGene00003411	mrp-5	F14F4.3	X	189403_s_at	2.33019	1.22045	6.12202	5.54219e-05	0.00296465	189403_s_at	-1.93573	-0.952879	6.12202	0.000455473	0.00938404
WBGene00017532	F16H11.3	F16H11.3	X	184862_at	2.32197	1.21535	9.32182	0.000154184	0.00570206	184862_at	-2.86507	-1.51857	9.32182	2.08147e-05	0.00145427
WBGene00004729	sax-3	ZK377.2	X	175413_s_at	2.3157	1.21145	6.64547	0.000806376	0.0162023	175413_s_at	-2.08729	-1.06163	6.64547	0.00210742	0.0230412
WBGene00004356	rhi-1	F46H6.1	X	193501_s_at	2.29461	1.19825	7.79697	4.97959e-05	0.00276229	193501_s_at	-3.08469	-1.62513	7.79697	2.70061e-06	0.0005499
WBGene00009635	F42F12.3	F42F12.3	X	192894_at	2.27787	1.18768	5.80655	0.000454668	0.0114571	192894_at	-3.61326	-1.8533	5.80655	8.70538e-06	0.000971674
WBGene00008690	F11C1.1	F11C1.1	X	179331_at	2.253	1.17185	5.53881	0.00136607	0.022668	179331_at	-1.95406	-0.966478	5.53881	0.00501391	0.038728
WBGene00020508	T14F9.2	T14F9.2	X	181057_at	2.24783	1.16853	6.26808	0.000154751	0.00570206	181057_at	-2.45943	-1.29832	6.26808	6.14692e-05	0.00280231
WBGene00000959	dgk-2	F46H6.2	X	174381_at	2.24714	1.16809	5.76191	2.15917e-05	0.00153999	174381_at	-2.25989	-1.17625	5.76191	2.0225e-05	0.00145427
WBGene00018701	pccb-1	F52E4.1	X	192119_s_at	2.24698	1.16799	9.57724	0.00160361	0.0249784	192119_s_at	-2.21175	-1.14519	9.57724	0.00184404	0.0214519
WBGene00003394	mom-1	T07H6.2	X	175631_s_at	2.23942	1.16313	6.90456	0.000551571	0.0128625	175631_s_at	-2.01816	-1.01304	6.90456	0.00155664	0.0195191
WBGene00008960	F19H6.5	F19H6.5	X	173575_s_at	2.22125	1.15137	4.63592	7.87856e-06	0.000768712	173575_s_at	-1.60851	-0.685722	4.63592	0.000743835	0.012698
WBGene00019102	F59C12.3	F59C12.3	X	173540_at	2.19722	1.13568	5.34271	0.000324502	0.00907733	173540_at	-1.77577	-0.828445	5.34271	0.00333751	0.0301064
WBGene00019781	M60.6	M60.6	X	173685_s_at	2.18677	1.1288	5.68654	1.83869e-05	0.00138427	173685_s_at	-1.71288	-0.776426	5.68654	0.0004824	0.0097619
WBGene00015868	C16H3.3	C16H3.3	X	173527_at	2.16656	1.11541	4.87726	0.00134499	0.0225001	173527_at	-2.11083	-1.07781	4.87726	0.00172023	0.0207023
WBGene00016133	C26B9.3	C26B9.3	X	180439_at	2.13486	1.09414	5.87641	0.000525461	0.012444	180439_at	-2.0521	-1.0371	5.87641	0.000795734	0.0131434
WBGene00020491	T13G4.4	T13G4.4	X	175856_at	2.12613	1.08823	5.87613	0.000116912	0.00478833	175856_at	-1.88131	-0.911737	5.87613	0.00050806	0.0100727
WBGene00015295	acl-12	C01C10.3	X	173737_at	2.11743	1.08232	6.64247	1.62981e-05	0.00130521	173737_at	-1.64066	-0.714276	6.64247	0.000604175	0.0111098
WBGene00019989	R09F10.8	R09F10.8	X	185579_at	2.11601	1.08134	7.6721	0.00056196	0.0130053	185579_at	-2.68203	-1.42332	7.6721	5.50629e-05	0.00258929
WBGene00018837	F54G2.1	F54G2.1	X	174865_at	2.11181	1.07848	6.03876	7.33687e-06	0.000751952	174865_at	-1.52329	-0.60719	6.03876	0.0010756	0.0156404
WBGene00002210	kin-29	F58H12.1	X	174559_at	2.10341	1.07273	5.90092	9.75863e-05	0.00426591	174559_at	-1.87416	-0.906244	5.90092	0.000403224	0.0087141
WBGene00022416	Y102A11A.6	Y102A11A.6	X	176476_s_at	2.08411	1.05943	5.87908	6.56166e-06	0.000714533	176476_s_at	-2.12689	-1.08874	5.87908	5.02125e-06	0.00073958
WBGene00012442	Y15E3A.3	Y15E3A.3	X	183195_at	2.07567	1.05358	5.01868	6.68757e-06	0.000715468	183195_at	-1.6305	-0.705314	5.01868	0.000255713	0.00681713
WBGene00019862	R04A9.2	R04A9.2	X	184142_s_at	2.07185	1.05092	7.42072	0.00107971	0.0194486	184142_s_at	-2.01407	-1.01011	7.42072	0.00144259	0.0186249
WBGene00016995	D1005.1	D1005.1	X	190185_at	2.07061	1.05006	7.32213	1.74624e-05	0.00133947	190185_at	-3.21501	-1.68482	7.32213	1.48646e-07	0.000116141
WBGene00006921	vha-12	F20B6.2	X	193564_s_at	2.06729	1.04774	9.16919	0.00160304	0.0249784	193564_s_at	-2.18453	-1.12732	9.16919	0.00093753	0.0145773
WBGene00019351	K03A1.2	K03A1.2	X	194034_at	2.02625	1.01882	6.97193	0.00378306	0.0432735	194034_at	-2.16808	-1.11642	6.97193	0.00204629	0.0226907
WBGene00011012	R04D3.4	R04D3.4	X	178410_s_at	2.01412	1.01015	8.8446	5.97855e-05	0.00312944	178410_s_at	-3.18284	-1.67032	8.8446	4.39143e-07	0.000185853
WBGene00015547	ain-1	C06G1.4	X	174737_at	2.00269	1.00194	6.96146	0.00050172	0.0120961	174737_at	-1.6211	-0.696971	6.96146	0.00633726	0.0448264
WBGene00007666	C18B12.4	C18B12.4	X	173884_at	1.99343	0.995256	6.59528	0.000488221	0.0119311	192901_s_at	-1.89473	-0.921996	6.97551	0.000373108	0.00830213
WBGene00022418	Y102A11A.8	Y102A11A.8	X	176506_s_at	1.98265	0.987431	5.99104	4.84086e-05	0.00272076	176506_s_at	-1.52292	-0.606839	5.99104	0.002403	0.0248047
WBGene00015926	C17H11.6	C17H11.6	X	174311_at	1.98198	0.986942	5.281	0.000545759	0.0127758	174311_at	-2.20555	-1.14114	5.281	0.000166159	0.00509884
WBGene00009793	F46F6.2	F46F6.2	X	192159_at	1.97793	0.983991	7.81877	8.15964e-06	0.000783599	192159_at	-1.38607	-0.471003	7.81877	0.00359838	0.0315626
WBGene00017422	F13C5.1	F13C5.1	X	172945_s_at	1.97638	0.982858	5.90723	0.00129646	0.0220679	172945_s_at	-2.32831	-1.21928	5.90723	0.000240289	0.00649112
WBGene00004951	spc-1	K10B3.10	X	192356_s_at	1.95627	0.968103	6.79448	1.96023e-05	0.00143395	192356_s_at	-1.94383	-0.958901	6.79448	2.14436e-05	0.00145427
WBGene00010690	K08H2.3	K08H2.3	X	178340_at	1.94734	0.961505	6.89425	0.000505253	0.0121507	178340_at	-2.09393	-1.06621	6.89425	0.000217751	0.00607621
WBGene00010704	K09A11.1	K09A11.1	X	188856_at	1.94523	0.959943	5.32547	3.51415e-05	0.00219792	188856_at	-2.25143	-1.17084	5.32547	5.29792e-06	0.00074739
WBGene00011011	R04D3.3	R04D3.3	X	178353_s_at	1.93784	0.954452	9.58839	0.000874263	0.0170877	178353_s_at	-2.89719	-1.53466	9.58839	1.46537e-05	0.00123723
WBGene00020160	igcm-3	T02C5.3	X	173680_at	1.93745	0.954162	7.2198	0.000225598	0.00716523	173680_at	-1.56881	-0.64967	7.2198	0.00392523	0.0335264
WBGene00002127	inx-5	R09F10.4	X	192484_at	1.92887	0.947756	6.35847	0.000988958	0.0183586	192484_at	-1.94937	-0.963011	6.35847	0.000877115	0.0140879
WBGene00019578	K09E3.7	K09E3.7	X	183584_at	1.91192	0.935025	6.67566	2.88209e-06	0.000418021	183584_at	-1.94286	-0.958182	6.67566	2.25559e-06	0.000520692
WBGene00018037	chtl-1	F35C8.7	X	182440_s_at	1.9098	0.933425	8.33469	0.00447499	0.0485139	182440_s_at	-2.63737	-1.3991	8.33469	0.000225912	0.00623542
WBGene00014215	obr-3	ZK1086.1	X	175207_at	1.90107	0.926811	5.55702	3.44459e-05	0.00216552	175207_at	-1.9425	-0.957913	5.55702	2.53694e-05	0.00157123
WBGene00018075	F35H12.2	F35H12.2	X	174970_s_at	1.90044	0.92633	5.9443	4.62594e-05	0.00264879	174970_s_at	-1.48452	-0.569993	5.9443	0.00230247	0.0241804
WBGene00016715	C46F4.1	C46F4.1	X	183053_at	1.89267	0.920423	6.71122	7.39983e-06	0.000752085	183053_at	-2.15174	-1.1055	6.71122	1.19026e-06	0.00034542
WBGene00017939	F31A3.5	F31A3.5	X	174217_at	1.88451	0.914192	6.02709	0.00329353	0.0396924	174217_at	-1.90267	-0.928028	6.02709	0.00298147	0.0284886
WBGene00004769	sel-12	F35H12.3	X	186893_at	1.88408	0.913862	6.91006	0.00194579	0.0283528	186893_at	-1.72936	-0.790241	6.91006	0.00508635	0.0391091
WBGene00011106	acl-5	R07E3.5	X	178327_s_at	1.8783	0.90943	6.14457	0.00288963	0.0368647	178327_s_at	-2.34359	-1.22872	6.14457	0.000305959	0.00752469
WBGene00017472	cst-1	F14H12.4	X	172039_x_at	1.87819	0.909343	5.82802	0.00218918	0.030619	172039_x_at	-2.29196	-1.19658	5.82802	0.000271745	0.00705578
WBGene00016068	C24H10.2	C24H10.2	X	185739_at	1.87626	0.907861	6.97148	0.00161612	0.0251091	185739_at	-1.8416	-0.880957	6.97148	0.00199825	0.0223778
WBGene00019760	calu-1	M03F4.7	X	190667_s_at	1.87293	0.905301	8.4609	0.000293711	0.00853847	190667_s_at	-1.59792	-0.676194	8.4609	0.00262801	0.0261998
WBGene00018518	F46H5.2	F46H5.2	X	180632_at	1.86092	0.896015	7.19958	0.00442862	0.0482458	174193_at	-1.88383	-0.913671	8.08427	0.00407329	0.0343062
WBGene00003219	mes-1	F54F7.5	X	175638_at	1.85549	0.891803	7.41294	0.000915644	0.0175865	175638_at	-2.30572	-1.20521	7.41294	7.67849e-05	0.00310725
WBGene00011010	R04D3.2	R04D3.2	X	178140_s_at	1.84565	0.884131	8.11456	0.00131969	0.0222618	178140_s_at	-3.29294	-1.71938	8.11456	3.95926e-06	0.000654729
WBGene00007267	C03A3.2	C03A3.2	X	178751_at	1.84192	0.881211	7.60283	0.0023005	0.0316813	178751_at	-2.55232	-1.35181	7.60283	7.75993e-05	0.00312775
WBGene00001006	dlg-1	C25F6.2	X	174906_s_at	1.84128	0.880709	7.46222	0.00184566	0.0275222	174906_s_at	-1.92338	-0.943643	7.46222	0.00112176	0.016051
WBGene00019143	H01M10.1	H01M10.1	X	185767_at	1.8397	0.879468	7.3133	0.000318828	0.0089804	185767_at	-1.56355	-0.644825	7.3133	0.00318151	0.0294182
WBGene00015561	C07A12.7	C07A12.7	X	187841_s_at	1.83924	0.879107	6.19325	5.1931e-05	0.00283838	187841_s_at	-1.89117	-0.919282	6.19325	3.45384e-05	0.00195985
WBGene00016937	tag-294	C54H2.3	X	180147_at	1.83835	0.878414	7.23306	0.00164093	0.0252373	175165_at	-2.11227	-1.07879	5.58087	0.00154536	0.0194265
WBGene00015776	C14F5.1	C14F5.1	X	188431_s_at	1.83314	0.874315	6.7113	0.000156453	0.00573014	188431_s_at	-1.55412	-0.636095	6.7113	0.00187663	0.0216401
WBGene00000797	crn-4	AH9.2	X	185507_at	1.82728	0.869699	8.07762	0.00245598	0.0332819	185507_at	-1.77027	-0.823969	8.07762	0.00352232	0.0311646
WBGene00007668	C18B12.6	C18B12.6	X	180590_s_at	1.82336	0.866598	5.90603	0.000829522	0.0165582	180590_s_at	-1.85678	-0.8928	5.90603	0.000660176	0.0117081
WBGene00002125	inx-3	F22F4.2	X	192259_s_at	1.82242	0.865857	8.07151	0.00345427	0.0407668	192259_s_at	-1.94191	-0.957476	8.07151	0.0017405	0.0208559
WBGene00019611	K10B3.5	K10B3.5	X	180687_at	1.81836	0.862639	6.56786	0.00203211	0.0291381	174537_at	-2.3231	-1.21605	6.17881	0.00335734	0.0301794
WBGene00017463	F14D12.1	F14D12.1	X	175027_at	1.81334	0.858646	4.57861	9.70797e-05	0.00426591	175027_at	-1.62653	-0.701794	4.57861	0.00052216	0.0101949
WBGene00007129	B0272.3	B0272.3	X	192491_at	1.81063	0.856488	7.89451	0.00428284	0.0470158	192491_at	-2.16204	-1.1124	7.89451	0.000676815	0.0119417
WBGene00019576	K09E3.5	K09E3.5	X	182038_at	1.80462	0.851692	5.10505	1.45294e-05	0.00122068	182038_at	-1.65542	-0.727195	5.10505	6.26781e-05	0.00281697
WBGene00001844	hid-1	K02E10.2	X	175333_s_at	1.80387	0.851096	6.04044	0.0012653	0.0218317	175333_s_at	-1.62152	-0.697344	6.04044	0.00489148	0.0382095
WBGene00019554	K09C4.10	K09C4.10	X	185487_s_at	1.80379	0.851029	5.68889	4.44817e-05	0.0025828	185487_s_at	-1.99143	-0.993808	5.68889	1.03916e-05	0.00107704
WBGene00001025	dnj-7	C55B6.2	X	182464_s_at	1.7989	0.847112	5.19357	0.00268976	0.0353005	182464_s_at	-1.98552	-0.989514	5.19357	0.000885089	0.0141513
WBGene00001148	eat-20	H30A04.1	X	175674_s_at	1.79433	0.843449	7.2674	1.57579e-05	0.00128985	175674_s_at	-1.67917	-0.747751	7.2674	4.82243e-05	0.0023663
WBGene00003963	pdi-2	C07A12.4	X	193124_s_at	1.78929	0.83939	8.34057	0.00129787	0.0220679	193124_s_at	-4.42322	-2.1451	8.34057	2.36854e-07	0.000133654
WBGene00016913	lam-2	C54D1.5	X	174175_at	1.78882	0.839008	5.40977	8.88448e-05	0.00408896	174175_at	-1.3907	-0.475806	5.40977	0.00624325	0.0444076
WBGene00020199	T03G11.6	T03G11.6	X	185729_at	1.7882	0.838505	9.418	0.000484366	0.0119071	185729_at	-2.08632	-1.06096	9.418	6.62737e-05	0.00289971
WBGene00019317	K02E10.1	K02E10.1	X	190279_s_at	1.78599	0.836726	5.77018	0.000261488	0.00791634	190279_s_at	-1.64911	-0.721692	5.77018	0.000845595	0.0136984
WBGene00018593	F48B9.8	F48B9.8	X	182727_at	1.78166	0.833219	7.2577	0.000713771	0.0150872	182727_at	-1.72731	-0.788527	7.2577	0.00108243	0.0156975
WBGene00017339	F10D7.2	F10D7.2	X	193597_s_at	1.77969	0.831627	6.57062	0.00222327	0.0309365	193597_s_at	-1.91243	-0.935407	6.57062	0.000953287	0.0146708
WBGene00016438	C35B8.3	C35B8.3	X	182710_at	1.77912	0.831162	5.8055	0.000997531	0.0184057	182710_at	-1.88844	-0.917197	5.8055	0.000466646	0.00954522
WBGene00008939	F18H3.1	F18H3.1	X	177823_at	1.77371	0.82677	6.95976	0.000590123	0.0133302	177823_at	-1.65336	-0.725405	6.95976	0.00157083	0.0196011
WBGene00006962	xol-1	C18A11.5	X	188135_s_at	1.75597	0.812269	5.52268	0.00141152	0.0230954	188135_s_at	-2.07304	-1.05175	5.52268	0.000185069	0.00549645
WBGene00002062	ife-4	C05D9.5	X	193404_at	1.75562	0.811984	6.71286	0.000999469	0.0184136	193404_at	-1.7943	-0.843419	6.71286	0.00074989	0.012748
WBGene00006896	ver-3	F59F3.1	X	174594_at	1.74773	0.805481	5.00188	0.000111248	0.00465876	174594_at	-1.79472	-0.843757	5.00188	7.39273e-05	0.00305186
WBGene00008694	F11C1.5	F11C1.5	X	193271_s_at	1.74524	0.803422	5.41526	0.00080342	0.0161695	193271_s_at	-1.52071	-0.604747	5.41526	0.00567327	0.0419699
WBGene00007290	C04B4.2	C04B4.2	X	179273_at	1.7354	0.795267	8.88548	0.000746631	0.0155927	179273_at	-3.01622	-1.59274	8.88548	1.3707e-06	0.000369992
WBGene00011152	R09A8.1	R09A8.1	X	178490_at	1.7324	0.792776	6.98405	0.000244114	0.00753741	178490_at	-1.4061	-0.491698	6.98405	0.00739651	0.0491997
WBGene00018719	F52H2.7	F52H2.7	X	173002_s_at	1.73055	0.791228	4.55102	0.000123183	0.00494202	173002_s_at	-1.60263	-0.680439	4.55102	0.000433113	0.0090893
WBGene00008880	F16B12.4	F16B12.4	X	184172_at	1.72982	0.790623	5.5634	0.00017621	0.00625092	184172_at	-1.63089	-0.705662	5.5634	0.00044929	0.00933724
WBGene00011153	R09A8.2	R09A8.2	X	178792_at	1.7214	0.783579	6.99634	0.000422089	0.0109066	178792_at	-2.48487	-1.31317	6.99634	3.9499e-06	0.000654729
WBGene00008745	F13E6.1	F13E6.1	X	189052_s_at	1.71955	0.782028	8.18043	0.00182696	0.0274072	189052_s_at	-1.73463	-0.794632	8.18043	0.00163129	0.0200598
WBGene00003883	osm-1	T27B1.1	X	193309_at	1.71733	0.780167	6.49263	4.47628e-06	0.000541164	193309_at	-1.288	-0.365132	6.49263	0.00278265	0.0271508
WBGene00020336	T08A9.4	T08A9.4	X	181175_at	1.71382	0.777219	5.64874	0.000841402	0.0166861	181175_at	-2.15119	-1.10514	5.64874	4.39473e-05	0.00223753
WBGene00001995	hpl-1	K08H2.6	X	175790_at	1.71209	0.77576	6.01385	0.000223785	0.00714124	175790_at	-2.05049	-1.03597	6.01385	1.68409e-05	0.00134643
WBGene00002261	ldb-1	F58A3.1	X	173217_at	1.70996	0.773965	5.22279	0.00306308	0.0379579	173217_at	-1.70336	-0.768382	5.22279	0.00321361	0.0295129
WBGene00001569	gei-12	F52D2.4	X	193879_s_at	1.70067	0.7661	8.57293	0.0010343	0.018716	193879_s_at	-2.07484	-1.053	8.57293	7.63476e-05	0.00310191
WBGene00013920	pssy-1	ZC506.3	X	191802_at	1.70065	0.766086	7.2202	0.000120683	0.00492269	191802_at	-1.68117	-0.749464	7.2202	0.00014582	0.00470028
WBGene00004749	sdn-1	F57C7.3	X	190774_s_at	1.70036	0.765844	6.44923	0.00389352	0.0441715	190774_s_at	-1.66067	-0.731762	6.44923	0.00519304	0.03957
WBGene00018203	F39F10.3	F39F10.3	X	192326_at	1.69811	0.763929	7.18023	0.00228075	0.0315381	192326_at	-2.33599	-1.22403	7.18023	5.19499e-05	0.00250079
WBGene00019267	H39E20.1	H39E20.1	X	172548_at	1.69577	0.761943	6.76453	3.19351e-05	0.00203921	172548_at	-2.07321	-1.05186	6.76453	1.38421e-06	0.000369992
WBGene00018987	F56F10.4	F56F10.4	X	174416_at	1.68603	0.753629	4.82143	0.00282765	0.0363018	174416_at	-1.98773	-0.991119	4.82143	0.00037117	0.00828583
WBGene00002207	kin-25	B0302.1	X	192840_s_at	1.66705	0.737298	5.86283	0.00096639	0.0180495	192840_s_at	-1.72589	-0.787339	5.86283	0.000584614	0.0109761
WBGene00009674	nucb-1	F44A6.1	X	188766_at	1.6651	0.735606	7.44752	0.000481509	0.0119071	188766_at	-2.2892	-1.19484	7.44752	6.32109e-06	0.000823136
WBGene00000523	clc-2	C01C10.1	X	175730_at	1.66126	0.732282	3.61315	4.17982e-06	0.000525549	175730_at	-1.64015	-0.713831	3.61315	5.37533e-06	0.000747808
WBGene00021044	W05H7.1	W05H7.1	X	171749_x_at	1.63979	0.713511	5.28531	0.000308025	0.00879802	171749_x_at	-1.69014	-0.757139	5.28531	0.00018797	0.00551806
WBGene00006432	tag-53	F33C8.1	X	191801_s_at	1.63563	0.709846	6.18919	0.00144202	0.0232736	191801_s_at	-1.54148	-0.624319	6.18919	0.00348803	0.0309691
WBGene00016067	C24H10.1	C24H10.1	X	185553_at	1.63533	0.709578	5.54154	0.00048913	0.0119311	185553_at	-1.51408	-0.598441	5.54154	0.00175622	0.020937
WBGene00010701	ent-2	K09A9.3	X	177953_s_at	1.63138	0.706093	8.24615	0.00292016	0.0370733	177953_s_at	-1.9471	-0.961324	8.24615	0.00029106	0.00735412
WBGene00006816	unc-84	F54B11.3	X	177105_s_at	1.63011	0.704969	7.53194	0.000122343	0.0049408	177105_s_at	-1.68649	-0.754024	7.53194	6.76826e-05	0.00290568
WBGene00014141	ZK899.2	ZK899.2	X	178376_s_at	1.62639	0.70167	6.39595	4.22233e-05	0.0024758	178376_s_at	-1.4416	-0.527673	6.39595	0.000483545	0.00976436
WBGene00020197	T03G11.4	T03G11.4	X	191154_at	1.62016	0.696133	6.65676	0.0021269	0.0300582	191154_at	-1.68491	-0.75267	6.65676	0.00121859	0.0166812
WBGene00003410	mrp-4	F21G4.2	X	193046_at	1.61676	0.693104	9.2467	0.000176309	0.00625092	193046_at	-2.56458	-1.35872	9.2467	2.70347e-07	0.000137299
WBGene00011904	T21H8.1	T21H8.1	X	174147_at	1.61595	0.692386	4.30465	0.000554423	0.0129044	174147_at	-1.61659	-0.692958	4.30465	0.000550838	0.0105566
WBGene00009930	F52D10.2	F52D10.2	X	174450_at	1.61389	0.690545	7.24188	0.00404761	0.0452686	174450_at	-1.73893	-0.798204	7.24188	0.00151079	0.0191579
WBGene00020830	T26C11.4	T26C11.4	X	184614_s_at	1.6056	0.683114	7.13661	8.0695e-05	0.00379991	184614_s_at	-1.63956	-0.713313	7.13661	5.48147e-05	0.00258929
WBGene00004862	sma-9	T05A10.1	X	194009_at	1.59507	0.673618	5.50622	0.00278855	0.0360055	194009_at	-1.79596	-0.844759	5.50622	0.000533486	0.0103029
WBGene00016620	C43H6.7	C43H6.7	X	184032_at	1.59222	0.671043	6.79512	0.00116948	0.0205523	184032_at	-1.73822	-0.797607	6.79512	0.000304578	0.00751874
WBGene00019492	K07E3.4	K07E3.4	X	187806_s_at	1.57937	0.659345	7.78107	0.00121067	0.0211543	187806_s_at	-1.41673	-0.502563	7.78107	0.00731615	0.0489525
WBGene00007651	C17G1.4	C17G1.4	X	179106_s_at	1.57768	0.657802	6.65276	0.0006332	0.0138572	173531_at	-2.06152	-1.04371	7.19486	0.00251597	0.0254788
WBGene00000422	ced-8	F08F1.5	X	181701_at	1.57511	0.655455	7.10723	0.000953545	0.0179431	181701_at	-1.87756	-0.908859	7.10723	6.40737e-05	0.00284197
WBGene00000990	dhs-27	C04F6.5	X	192332_s_at	1.5699	0.650675	7.62509	0.000627516	0.0137898	192332_s_at	-1.77843	-0.830607	7.62509	8.2154e-05	0.00320945
WBGene00007284	C03H12.1	C03H12.1	X	180577_at	1.56943	0.65024	5.07671	0.00407446	0.0455066	180577_at	-1.53252	-0.615905	5.07671	0.00572363	0.0421277
WBGene00006862	uvt-3	C42D8.3	X	188074_at	1.56712	0.648115	6.25012	0.000402489	0.010667	188074_at	-1.5748	-0.65517	6.25012	0.000368843	0.00825202
WBGene00003630	nhr-40	T03G6.2	X	175720_at	1.56665	0.64768	6.70551	0.000327795	0.00911959	194035_s_at	-1.78496	-0.83589	5.4023	7.57192e-05	0.00308874
WBGene00000103	akt-2	F28H6.1	X	194014_s_at	1.56123	0.642686	5.69599	2.04265e-05	0.00147413	194014_s_at	-1.56993	-0.650702	5.69599	1.81751e-05	0.00138271
WBGene00006393	taf-11.1	F48D6.1	X	188318_at	1.55959	0.641168	7.72492	0.00303035	0.0378291	188318_at	-1.69092	-0.757811	7.72492	0.000926244	0.014491
WBGene00003661	nhr-71	K11E4.5	X	193513_s_at	1.55783	0.639538	7.05875	0.000404983	0.010668	193513_s_at	-1.4286	-0.514604	7.05875	0.00206856	0.0227883
WBGene00005008	spr-3	C07A12.5	X	190210_at	1.54064	0.62353	7.15701	0.0039006	0.0441715	190210_at	-1.51898	-0.603106	7.15701	0.00482044	0.0378672
WBGene00006479	tag-132	B0563.4	X	187510_at	1.53483	0.618081	7.80824	0.0013528	0.0225001	187510_at	-1.48042	-0.566006	7.80824	0.00251215	0.0254655
WBGene00003477	mtm-5	H28G03.6	X	185540_s_at	1.53421	0.617496	7.15197	0.000139207	0.00535587	185540_s_at	-1.57878	-0.65881	7.15197	7.90635e-05	0.00315517
WBGene00000899	daf-3	F25E2.5	X	188906_s_at	1.52817	0.611808	6.85961	0.000140108	0.00535674	173439_at	-2.18326	-1.12649	7.32361	0.000282289	0.00723441
WBGene00019620	K10C2.4	K10C2.4	X	173405_s_at	1.5218	0.605774	6.94091	0.000988265	0.0183586	173405_s_at	-1.46403	-0.549946	6.94091	0.0019883	0.0223033
WBGene00003247	mig-15	ZC504.4	X	173422_at	1.52008	0.604148	6.35136	0.000612007	0.0135746	173422_at	-1.58161	-0.661395	6.35136	0.000296619	0.00747599
WBGene00006602	tps-1	ZK54.2	X	191318_s_at	1.51388	0.598246	5.80759	9.16515e-05	0.00417092	191318_s_at	-1.66163	-0.732599	5.80759	1.4284e-05	0.00123723
WBGene00009482	F36G3.1	F36G3.1	X	186846_s_at	1.50857	0.59318	5.86465	0.00335999	0.0400827	186846_s_at	-1.49979	-0.584756	5.86465	0.00368903	0.0321634
WBGene00010983	R03A10.3	R03A10.3	X	183595_at	1.50041	0.585361	4.90944	0.000873276	0.0170877	183595_at	-1.47538	-0.56109	4.90944	0.00119734	0.0165239
WBGene00015586	C08A9.6	C08A9.6	X	183184_at	1.49904	0.584039	5.9275	0.00291218	0.0370362	183184_at	-1.60536	-0.6829	5.9275	0.000960216	0.0147106
WBGene00015676	C10E2.6	C10E2.6	X	173724_at	1.49696	0.582035	7.88712	0.00137142	0.0226863	173724_at	-1.67479	-0.743984	7.88712	0.000199522	0.00574105
WBGene00002239	ksr-1	F13B9.5	X	175608_at	1.49329	0.578492	5.63536	0.000249358	0.00764729	175608_at	-1.5135	-0.597885	5.63536	0.000189176	0.00553746
WBGene00022666	ZK154.4	ZK154.4	X	182221_at	1.48777	0.573148	6.33862	0.00269781	0.0353005	182221_at	-1.55827	-0.639944	6.33862	0.00124222	0.0167786
WBGene00017571	tag-279	F18E9.5	X	187751_s_at	1.48329	0.568801	5.12291	0.00326645	0.0395223	187751_s_at	-1.51583	-0.600104	5.12291	0.00227697	0.0239913
WBGene00000004	aat-3	F52H2.2	X	190053_at	1.46369	0.549614	7.03036	0.000665399	0.0144402	190053_at	-1.49546	-0.580587	7.03036	0.000432321	0.0090893
WBGene00009027	F21G4.6	F21G4.6	X	178991_s_at	1.45422	0.540242	5.25147	0.000486705	0.0119197	178991_s_at	-1.73933	-0.798531	5.25147	1.589e-05	0.00130159
WBGene00015866	C16E9.2	C16E9.2	X	186258_s_at	1.44915	0.535207	6.62901	0.00123765	0.0215331	186258_s_at	-1.66	-0.731184	6.62901	9.98097e-05	0.00369996
WBGene00003624	nhr-28	C11G6.4	X	173241_at	1.42244	0.508371	5.30217	0.00158681	0.02478	173241_at	-1.4279	-0.513896	5.30217	0.00146839	0.0188081
WBGene00007286	C04A11.2	C04A11.2	X	182241_s_at	1.41615	0.501978	5.33402	0.000224257	0.00714124	182241_s_at	-1.51623	-0.600486	5.33402	4.68864e-05	0.00231182
WBGene00001854	hil-3	F22F1.1	X	171805_x_at	1.4017	0.487175	7.77271	0.000261645	0.00791634	171805_x_at	-1.63969	-0.713426	7.77271	8.33308e-06	0.000971674
WBGene00045292	#N/A	#N/A	X	182237_at	1.39822	0.483595	5.56008	0.000132774	0.00517363	182237_at	-1.27953	-0.355616	5.56008	0.00151858	0.0192172
WBGene00012407	Y7A5A.1	Y7A5A.1	X	177936_s_at	1.39652	0.481837	6.0629	0.000935218	0.0177946	177936_s_at	-1.3021	-0.380838	6.0629	0.00474633	0.037524
WBGene00007528	C11H1.2	C11H1.2	X	177744_at	1.37639	0.460889	5.98452	0.000684526	0.0146983	177744_at	-1.49369	-0.578884	5.98452	0.000104565	0.0037933
WBGene00010836	M03B6.4	M03B6.4	X	179179_at	1.3703	0.454495	4.1365	0.000484602	0.0119071	179179_at	-1.44531	-0.531378	4.1365	0.00013277	0.00442533
WBGene00016704	C46C11.1	C46C11.1	X	189155_at	1.36919	0.453324	7.10232	0.00149248	0.0237634	174832_at	-1.99162	-0.993944	6.93811	0.000574471	0.0108458
WBGene00004802	sir-2.3	F46G10.3	X	187867_at	1.35866	0.442187	4.31834	0.00015315	0.00570206	187867_at	-1.52008	-0.604146	4.31834	8.81062e-06	0.000972732
WBGene00018467	sdpn-1	F45E1.7	X	181598_at	1.33817	0.420256	5.64359	0.00146947	0.0234997	181598_at	-1.3138	-0.393751	5.64359	0.00232347	0.0243299
WBGene00009234	F28H6.6	F28H6.6	X	179332_at	1.31846	0.398858	5.686	0.00425755	0.0468225	179332_at	-1.36846	-0.452554	5.686	0.00182404	0.0213398
WBGene00002163	ist-1	C54D1.3	X	174720_at	1.3126	0.39243	4.37578	0.000550748	0.0128625	174720_at	-1.25105	-0.32314	4.37578	0.00230443	0.0241804
WBGene00019577	K09E3.6	K09E3.6	X	182374_at	1.30818	0.387561	4.02733	0.00356637	0.041582	182374_at	-1.32995	-0.411376	4.02733	0.00239445	0.0247884
WBGene00016614	C43H6.1	C43H6.1	X	184070_at	1.304	0.382941	5.36967	0.00145423	0.0233371	184070_at	-1.36265	-0.446412	5.36967	0.000453786	0.00936829
WBGene00018212	F39H12.1	F39H12.1	X	186255_at	1.30108	0.379709	4.99299	0.00093049	0.0177946	186255_at	-1.22494	-0.29271	4.99299	0.00552086	0.0411497
WBGene00010115	aakb-1	F55F3.1	X	178382_s_at	1.29754	0.375779	7.18576	0.00187437	0.0277432	178382_s_at	-1.3717	-0.455966	7.18576	0.000438145	0.00917594
WBGene00003626	nhr-32	K08H2.8	X	192460_at	1.24401	0.314993	6.729	0.00168222	0.0257748	192460_at	-1.38157	-0.466304	6.729	7.15153e-05	0.00300164
WBGene00015588	C08A9.8	C08A9.8	X	183342_at	1.23954	0.309804	5.49962	0.00127623	0.021892	183342_at	-1.40907	-0.494748	5.49962	2.52428e-05	0.00157123

## Sheet: S1F.A-up
Table S1F: A-up genes (178) Autosomal genes up in mes-4(ok2326) vs. WT and down in lin-54(n3423); mes-4(ok2326) vs. mes-4(ok2326)
ID: the most significant probe ID for a gene
WB names (WS170)	public names	cosmid	chr	ID	fold change (mes-4 vs. WT)	log2 fold change (mes-4 vs. WT)	average log2 intensity (mes-4 vs. WT)	p-value (mes-4 vs. WT)	q-value (mes-4 vs. WT)	ID	fold change (double vs. mes-4)	log2 fold change (double vs. mes-4)	average log2 intensity (double vs. mes-4)	p-value (double vs. mes-4)	q-value (double vs. mes-4)
WBGene00007675	C18D4.6	C18D4.6	V	179369_s_at	7.97553	2.99558	6.66492	5.51265e-10	3.36168e-06	179369_s_at	-2.23386	-1.15954	6.66492	1.21934e-05	0.00112591
WBGene00000224	atg-1	F26D10.9	IV	192037_at	5.54957	2.47238	8.67354	2.84008e-07	7.87235e-05	192037_at	-2.30795	-1.20661	8.67354	0.000265693	0.00695541
WBGene00018073	F35H10.10	F35H10.10	IV	173417_at	5.2242	2.38521	6.64694	5.22531e-10	3.36168e-06	173417_at	-4.51875	-2.17592	6.64694	1.44702e-09	2.93954e-06
WBGene00016885	fbxb-97	C52E2.6	II	176694_at	4.57233	2.19293	6.8373	5.74451e-05	0.00305945	176694_at	-3.17079	-1.66484	6.8373	0.000586287	0.0109812
WBGene00017782	F25E5.1	F25E5.1	V	183017_s_at	4.33226	2.11512	7.16953	7.53594e-06	0.00075959	183017_s_at	-2.2409	-1.16408	7.16953	0.00129716	0.0173362
WBGene00002632	let-413	F26D11.11	V	174030_at	2.92512	1.5485	7.79866	0.00140507	0.0230951	174030_at	-2.31236	-1.20937	7.79866	0.0071495	0.0482518
WBGene00007297	C04F12.1	C04F12.1	I	182922_s_at	2.85289	1.51243	8.70869	9.71423e-05	0.00426591	182922_s_at	-2.50304	-1.32368	8.70869	0.000301331	0.00751874
WBGene00019858	R03H10.6	R03H10.6	II	186074_at	2.83888	1.50532	6.28949	0.000559935	0.0129831	186074_at	-2.49147	-1.317	6.28949	0.00152803	0.0192802
WBGene00016631	C44B7.11	C44B7.11	II	187644_at	2.68304	1.42387	4.45142	5.49903e-05	0.00295452	187644_at	-3.33213	-1.73644	4.45142	8.56939e-06	0.000971674
WBGene00018330	elks-1	F42A6.9	IV	175062_at	2.6733	1.41862	5.13324	0.000230908	0.00727283	175062_at	-2.39254	-1.25855	5.13324	0.000607	0.0111187
WBGene00001008	dlk-1	F33E2.2	I	173354_s_at	2.58671	1.37112	6.6999	3.08444e-05	0.00197993	173354_s_at	-1.98619	-0.990005	6.6999	0.000509141	0.0100727
WBGene00015552	C06G3.6	C06G3.6	IV	189967_at	2.55161	1.35141	5.91665	0.00101645	0.018519	189967_at	-2.27097	-1.18331	5.91665	0.00261611	0.0261642
WBGene00013847	ZC84.3	ZC84.3	III	184947_s_at	2.50297	1.32364	6.51774	3.79376e-05	0.00229058	184947_s_at	-2.93192	-1.55185	6.51774	8.45345e-06	0.000971674
WBGene00017413	F13A2.4	F13A2.4	V	181861_at	2.50131	1.32269	7.54327	1.16203e-08	1.03437e-05	181861_at	-3.13307	-1.64758	7.54327	1.03944e-09	2.63946e-06
WBGene00016573	C41H7.3	C41H7.3	II	183749_at	2.46028	1.29882	7.78156	0.00178914	0.0270394	183749_at	-2.45562	-1.29609	7.78156	0.0018159	0.0213398
WBGene00020408	T10D4.6	T10D4.6	II	182065_s_at	2.41539	1.27226	7.00906	0.00140104	0.02306	182065_s_at	-2.36123	-1.23954	7.00906	0.00168874	0.0204688
WBGene00003695	nhr-105	C06G3.1	IV	189902_at	2.40387	1.26536	5.9727	7.07428e-06	0.000737434	189902_at	-1.98343	-0.988001	5.9727	7.14638e-05	0.00300164
WBGene00012198	W02B8.2	W02B8.2	II	193983_at	2.39339	1.25905	7.78369	6.18945e-05	0.00319865	193983_at	-1.71357	-0.777008	7.78369	0.00280937	0.0273306
WBGene00004857	sma-3	R13F6.9	III	188523_at	2.30986	1.20781	5.50668	1.54019e-05	0.00126923	188523_at	-1.52299	-0.606904	5.50668	0.00403237	0.0341387
WBGene00009469	F36D3.1	F36D3.1	V	173160_s_at	2.30561	1.20515	7.19952	8.68186e-05	0.00401084	178178_s_at	-2.23571	-1.16073	8.17112	0.000163195	0.00503832
WBGene00014031	ZK637.14	ZK637.14	III	193179_s_at	2.28914	1.1948	6.60045	1.46734e-05	0.00122068	193179_s_at	-1.60321	-0.680964	6.60045	0.00166073	0.0202501
WBGene00011291	R102.4	R102.4	IV	187871_s_at	2.26874	1.18189	8.26919	0.000213546	0.00696362	187871_s_at	-1.95529	-0.96738	8.26919	0.00104406	0.0153912
WBGene00000106	alg-2	T07D3.7	II	179952_at	2.2477	1.16845	6.80809	0.000314603	0.00891172	179952_at	-1.8499	-0.887448	6.80809	0.00248366	0.0253029
WBGene00020235	T05A12.4	T05A12.4	IV	188591_at	2.23503	1.16029	6.95287	0.000282183	0.00833313	188591_at	-1.72129	-0.783494	6.95287	0.00491001	0.0382115
WBGene00009137	bath-39	F25H9.4	V	179198_at	2.2343	1.15982	5.5522	6.9145e-05	0.00344209	179198_at	-2.61585	-1.38728	5.5522	1.31991e-05	0.00116579
WBGene00014148	ZK909.3	ZK909.3	I	193893_at	2.19122	1.13173	5.32053	7.98085e-05	0.00377667	193893_at	-1.89053	-0.918787	5.32053	0.000461891	0.00949702
WBGene00011802	T16G1.9	T16G1.9	V	188641_s_at	2.17209	1.11908	7.7507	0.00466709	0.049645	188641_s_at	-3.29344	-1.7196	7.7507	0.000193897	0.00561097
WBGene00003627	nhr-34	F58G6.5	IV	174018_at	2.17122	1.11851	6.77163	0.000464329	0.0116483	174018_at	-1.86116	-0.896199	6.77163	0.00239654	0.0247884
WBGene00019615	K10B4.3	K10B4.3	II	183432_s_at	2.14374	1.10013	5.86735	5.6907e-07	0.000126191	183432_s_at	-2.14691	-1.10226	5.86735	5.57816e-07	0.000209846
WBGene00009678	F44D12.1	F44D12.1	IV	191627_at	2.03458	1.02473	6.68998	0.000392124	0.0104878	191627_at	-1.73364	-0.793807	6.68998	0.00261175	0.0261642
WBGene00009135	F25H9.2	F25H9.2	V	179058_at	2.01786	1.01283	5.92942	0.00313298	0.0384952	179058_at	-2.01192	-1.00857	5.92942	0.00322148	0.0295585
WBGene00016574	C41H7.4	C41H7.4	II	182072_at	2.00252	1.00182	6.17119	0.000827988	0.0165547	182072_at	-1.71115	-0.774969	6.17119	0.00490962	0.0382115
WBGene00000914	daf-19	F33H1.1	II	190486_s_at	1.99727	0.998028	6.18448	0.000863068	0.0170052	190486_s_at	-1.65258	-0.724718	6.18448	0.00744926	0.0493889
WBGene00008538	F02H6.5	F02H6.5	IV	178043_at	1.98532	0.989369	6.29072	0.000410264	0.0107219	178043_at	-1.90258	-0.927955	6.29072	0.000679549	0.0119417
WBGene00008258	C52E4.5	C52E4.5	V	190323_s_at	1.98081	0.986093	6.06061	0.00010535	0.00450834	190323_s_at	-1.62277	-0.698462	6.06061	0.00164075	0.020132
WBGene00017990	F32E10.2	F32E10.2	IV	193306_at	1.96449	0.974153	10.0352	0.00162105	0.0251281	193306_at	-1.73106	-0.791655	10.0352	0.00635068	0.0448264
WBGene00012988	Y48C3A.4	Y48C3A.4	II	194265_x_at	1.95452	0.966811	5.89079	0.000880737	0.0171565	194265_x_at	-1.93991	-0.955989	5.89079	0.000958595	0.0147106
WBGene00003636	nhr-46	C45E5.6	IV	192835_at	1.95351	0.966071	6.91417	0.00322957	0.0392638	192835_at	-1.93728	-0.95403	6.91417	0.00350691	0.0310824
WBGene00000897	daf-1	F29C4.1	IV	174801_at	1.95282	0.965559	7.93031	0.00205772	0.029456	174801_at	-2.04518	-1.03222	7.93031	0.00127849	0.0171545
WBGene00017373	F10G7.10	F10G7.10	II	173622_s_at	1.94332	0.958521	7.54581	0.000633991	0.0138572	173622_s_at	-1.78511	-0.836014	7.54581	0.00174971	0.0208838
WBGene00008838	F15A4.2	F15A4.2	II	177417_at	1.93569	0.952847	5.6814	4.73408e-05	0.00268549	177417_at	-2.22842	-1.15602	5.6814	7.6742e-06	0.000950592
WBGene00016905	ztf-3	C53D5.4	I	190021_at	1.93377	0.95142	7.92078	0.000277977	0.00824887	171839_x_at	-1.56774	-0.648685	4.53705	0.000387657	0.00848603
WBGene00004855	sma-1	R31.1	V	175797_at	1.91551	0.937728	8.08753	0.00214977	0.0302413	175797_at	-2.73341	-1.4507	8.08753	6.59425e-05	0.00289953
WBGene00013632	Y105C5A.1	Y105C5A.1	IV	173589_at	1.88679	0.915934	5.44851	0.00295937	0.0374024	173589_at	-2.0865	-1.06108	5.44851	0.00104776	0.0153912
WBGene00008832	obr-2	F14H8.1	V	190931_s_at	1.88507	0.914618	7.05663	0.000205406	0.00691843	190931_s_at	-2.1408	-1.09815	7.05663	4.12085e-05	0.00218002
WBGene00015899	C17E7.4	C17E7.4	V	180369_at	1.87928	0.910178	9.61421	0.0021689	0.0304197	180369_at	-2.57322	-1.36357	9.61421	8.8708e-05	0.0034001
WBGene00009450	ugt-58	F35H8.6	II	191921_s_at	1.86812	0.901586	7.71717	5.39686e-05	0.00291246	191921_s_at	-2.19571	-1.13469	7.71717	6.18022e-06	0.000821078
WBGene00016315	C32D5.7	C32D5.7	II	187337_at	1.86695	0.900682	5.53421	1.59012e-05	0.0012929	187337_at	-1.83237	-0.873714	5.53421	2.11851e-05	0.00145427
WBGene00007053	tag-192	T04D1.4	I	174818_at	1.86429	0.898626	7.59957	0.0045167	0.0487926	174818_at	-1.83158	-0.873088	7.59957	0.00540788	0.0406882
WBGene00015111	B0281.4	B0281.4	II	181853_at	1.85674	0.892773	5.52649	2.97655e-06	0.000418021	181853_at	-1.9849	-0.98907	5.52649	1.0574e-06	0.000325715
WBGene00004928	soc-1	F41F3.2	V	182647_at	1.85653	0.892607	6.27445	0.000443673	0.011277	182647_at	-1.88726	-0.916296	6.27445	0.000359404	0.00816676
WBGene00017589	F19B10.10	F19B10.10	II	186728_s_at	1.85626	0.892397	7.32549	0.00026262	0.00791634	186728_s_at	-2.19051	-1.13126	7.32549	3.28008e-05	0.00189718
WBGene00011283	R90.1	R90.1	V	173660_at	1.85158	0.888756	4.94806	0.000656851	0.0142801	173660_at	-1.66353	-0.734248	4.94806	0.00262853	0.0261998
WBGene00007900	C33D9.6	C33D9.6	IV	175214_at	1.84725	0.885382	4.60353	0.000247547	0.00762412	175214_at	-1.88626	-0.915529	4.60353	0.000186969	0.00551309
WBGene00015647	C09F5.1	C09F5.1	III	187489_at	1.83815	0.878256	6.87013	0.000212779	0.00696362	187489_at	-1.7918	-0.841411	6.87013	0.000303595	0.00751874
WBGene00012592	Y38E10A.14	Y38E10A.14	II	175449_s_at	1.8343	0.875228	5.42525	0.000415964	0.0108171	175449_s_at	-2.59216	-1.37415	5.42525	7.3614e-06	0.000923102
WBGene00013659	Y105C5B.20	Y105C5B.20	IV	186739_at	1.82736	0.869762	6.80392	1.94963e-05	0.00143395	186739_at	-2.29004	-1.19538	6.80392	8.43804e-07	0.000279276
WBGene00001430	fkb-5	C50F2.6	I	193656_s_at	1.8265	0.869085	8.08889	2.00703e-05	0.00145704	193656_s_at	-1.84467	-0.883365	8.08889	1.72099e-05	0.00135508
WBGene00001330	eps-8	Y57G11C.24	IV	174712_at	1.82327	0.866531	6.42954	0.000467233	0.0116772	174712_at	-1.84819	-0.886109	6.42954	0.000390738	0.00853507
WBGene00004111	pqn-21	C37A2.5	I	180729_s_at	1.8176	0.862033	7.41169	1.19949e-05	0.00104495	180729_s_at	-1.52968	-0.61323	7.41169	0.000254993	0.00681584
WBGene00009834	F47H4.1	F47H4.1	V	173993_s_at	1.81621	0.860932	7.63169	0.00459812	0.0491605	173993_s_at	-1.94801	-0.961998	7.63169	0.00220869	0.0236149
WBGene00000057	acr-18	F28F8.1	V	192412_at	1.81329	0.858613	6.769	3.13239e-06	0.000424298	192412_at	-1.30256	-0.381347	6.769	0.00310416	0.02913
WBGene00003632	nhr-42	C33G8.6	V	192603_at	1.80958	0.855651	5.39464	0.000262877	0.00791634	192603_at	-1.6559	-0.727619	5.39464	0.00094565	0.0145975
WBGene00003072	lrp-2	T21E3.3	I	173760_s_at	1.80577	0.85261	5.97909	4.45643e-06	0.000541164	173760_s_at	-1.82512	-0.867991	5.97909	3.73366e-06	0.000653855
WBGene00015063	B0228.6	B0228.6	II	187298_at	1.80165	0.849319	3.92629	0.000353531	0.009646	187298_at	-1.50072	-0.585655	3.92629	0.00511671	0.0392534
WBGene00000178	aqp-10	ZK1321.3	II	187469_s_at	1.79874	0.84699	8.08117	9.56067e-05	0.00425564	187469_s_at	-2.02502	-1.01793	8.08117	1.78614e-05	0.00138271
WBGene00004198	prx-13	F32A5.6	II	187361_s_at	1.79049	0.840358	5.19372	7.98918e-05	0.00377667	187361_s_at	-1.52126	-0.605264	5.19372	0.0011575	0.0163064
WBGene00009299	F31E9.6	F31E9.6	V	179594_s_at	1.77858	0.830724	6.12197	0.000512498	0.012242	179594_s_at	-1.66468	-0.735249	6.12197	0.0012956	0.0173362
WBGene00007756	C27A7.5	C27A7.5	V	174881_s_at	1.77811	0.830346	5.50946	0.000110706	0.00465876	174881_s_at	-1.98396	-0.988385	5.50946	2.289e-05	0.00150819
WBGene00007737	C25G4.11	C25G4.11	IV	174123_s_at	1.77305	0.826231	6.94534	0.000103426	0.00444159	174123_s_at	-1.44083	-0.526899	6.94534	0.00332076	0.0300373
WBGene00004229	ptr-15	T07H8.6	V	188192_at	1.7537	0.810399	5.0833	0.000912631	0.0175668	188192_at	-1.63937	-0.713141	5.0833	0.00229244	0.0241293
WBGene00004321	rcn-1	F54E7.7	III	188507_s_at	1.74359	0.802063	6.65033	0.000216106	0.0069912	188507_s_at	-1.49136	-0.576632	6.65033	0.00264981	0.0262583
WBGene00006498	ten-1	R13F6.4	III	174424_at	1.74189	0.80065	7.25459	0.000139943	0.00535674	174424_at	-1.83987	-0.879601	7.25459	6.12217e-05	0.00280231
WBGene00003822	nsy-1	F59A6.1	II	174422_at	1.72982	0.790623	7.07091	0.00169842	0.0259253	174422_at	-1.70034	-0.76582	7.07091	0.00212393	0.0230806
WBGene00018804	F54D10.3	F54D10.3	II	186248_at	1.72291	0.784848	7.29142	3.73935e-05	0.0022803	186248_at	-1.53498	-0.61822	7.29142	0.000298911	0.00751509
WBGene00018615	F48G7.4	F48G7.4	V	183021_at	1.71983	0.782269	5.31455	1.65922e-05	0.00131404	183021_at	-1.69514	-0.761404	5.31455	2.14096e-05	0.00145427
WBGene00008971	F20C5.6	F20C5.6	IV	188395_at	1.71528	0.778444	4.38003	0.00029225	0.00853847	188395_at	-1.86268	-0.897378	4.38003	8.69419e-05	0.00336168
WBGene00013658	Y105C5B.19	Y105C5B.19	IV	187077_s_at	1.71437	0.777679	6.93869	0.0035744	0.0415976	187077_s_at	-2.23083	-1.15758	6.93869	0.000178442	0.00533081
WBGene00011924	T22C8.3	T22C8.3	II	190362_at	1.71376	0.777162	5.41308	0.000964965	0.0180495	190362_at	-1.63923	-0.713016	5.41308	0.0018057	0.0212771
WBGene00003637	nhr-47	C24G6.4	V	192271_s_at	1.70757	0.771948	6.88754	5.01535e-05	0.00276781	192271_s_at	-1.51399	-0.598354	6.88754	0.000441882	0.00923516
WBGene00004747	sdc-3	C25D7.3	V	192294_s_at	1.70697	0.771438	6.40986	0.000946838	0.0178749	192294_s_at	-1.52795	-0.611598	6.40986	0.00470459	0.0372742
WBGene00018356	F42G8.5	F42G8.5	IV	183329_at	1.70363	0.768614	6.36848	8.90739e-06	0.000823006	183329_at	-1.26416	-0.338178	6.36848	0.00645545	0.0452203
WBGene00008436	DH11.2	DH11.2	II	177235_s_at	1.70327	0.768309	5.66579	1.14811e-05	0.00100846	177235_s_at	-1.58264	-0.662331	5.66579	4.60064e-05	0.00227949
WBGene00044989	Y37A1B.17	Y37A1B.17	IV	173906_at	1.70316	0.768217	5.48412	0.000203968	0.00689157	173906_at	-2.35326	-1.23466	5.48412	2.47979e-06	0.00054756
WBGene00001651	gon-2	T01H8.5	I	175308_at	1.6981	0.763925	4.93451	0.000151279	0.00567703	175308_at	-1.99977	-0.999835	4.93451	1.31342e-05	0.00116579
WBGene00003647	nhr-57	T05B4.2	V	192189_at	1.69241	0.759075	6.48036	0.000234731	0.00732184	192189_at	-1.57833	-0.6584	6.48036	0.000733745	0.0125949
WBGene00003932	pat-6	T21D12.4	IV	188184_s_at	1.68733	0.754744	7.73663	0.00193189	0.0282855	188184_s_at	-1.84844	-0.886309	7.73663	0.000587088	0.0109812
WBGene00015352	C02F5.12	C02F5.12	III	190743_at	1.67357	0.742932	5.45176	0.00185896	0.027582	190743_at	-2.58054	-1.36767	5.45176	1.07955e-05	0.00109232
WBGene00020930	hlh-30	W02C12.3	IV	194161_s_at	1.66372	0.734413	5.30236	0.0018587	0.027582	194161_s_at	-1.77692	-0.829381	5.30236	0.000761069	0.0128376
WBGene00016507	C37H5.3	C37H5.3	V	181164_at	1.66328	0.734027	7.47212	0.000934226	0.0177946	181164_at	-1.57739	-0.657537	7.47212	0.00207105	0.0227911
WBGene00004457	rpm-1	C01B7.6	V	173636_at	1.65651	0.728144	7.20412	1.004e-05	0.00090704	173636_at	-1.72051	-0.782834	7.20412	4.95796e-06	0.00073958
WBGene00020050	R13A5.7	R13A5.7	III	175992_at	1.65217	0.724361	7.44509	0.00360207	0.0418398	175992_at	-1.68202	-0.750195	7.44509	0.00285756	0.0275902
WBGene00003692	nhr-102	T06C12.6	V	173975_s_at	1.64403	0.717236	5.87824	1.61441e-05	0.00130395	173975_s_at	-1.53101	-0.614488	5.87824	6.71371e-05	0.00290181
WBGene00019082	F59A3.9	F59A3.9	I	183996_s_at	1.63836	0.712255	6.20452	0.000604397	0.0134514	183996_s_at	-1.93176	-0.949917	6.20452	5.31899e-05	0.00253644
WBGene00017027	D1044.1	D1044.1	III	187222_at	1.6352	0.709469	5.65488	0.00231986	0.0317719	187222_at	-1.56805	-0.648969	5.65488	0.00418763	0.0347106
WBGene00016879	C52D10.12	C52D10.12	IV	176561_at	1.62348	0.699091	5.6703	8.36939e-06	0.000797463	176561_at	-1.27888	-0.35488	5.6703	0.00247542	0.0252444
WBGene00009823	F47G4.2	F47G4.2	I	191996_s_at	1.62191	0.697694	6.01131	0.000768165	0.0157989	191996_s_at	-1.75363	-0.810341	6.01131	0.000232008	0.00635189
WBGene00000554	cnb-1	F55C10.1	V	174444_at	1.61369	0.690362	7.0716	0.000589631	0.0133302	174444_at	-1.99782	-0.998427	7.0716	2.45399e-05	0.00156214
WBGene00003011	lin-25	F56H9.5	V	188185_at	1.61309	0.689829	4.87392	0.000432537	0.0110816	188185_at	-2.60754	-1.38269	4.87392	6.65616e-07	0.000241457
WBGene00004140	pqn-55	R09E10.7	IV	182642_s_at	1.61266	0.689445	7.42027	0.000450364	0.0113958	182642_s_at	-1.80722	-0.853775	7.42027	7.40058e-05	0.00305186
WBGene00013755	fbxa-115	Y113G7B.3	V	184953_at	1.61247	0.689274	5.15999	5.0855e-05	0.00279388	184953_at	-1.81652	-0.861174	5.15999	6.22444e-06	0.000821078
WBGene00007405	C07A9.9	C07A9.9	III	187053_at	1.61205	0.688898	5.77857	0.000479103	0.0119008	187053_at	-1.61453	-0.691111	5.77857	0.000467055	0.00954522
WBGene00019074	F59A3.1	F59A3.1	I	189453_s_at	1.6042	0.681858	5.49601	0.00218087	0.0305378	189453_s_at	-1.99265	-0.994689	5.49601	0.00011278	0.00397241
WBGene00012624	Y38H6C.11	Y38H6C.11	V	185063_at	1.59754	0.675851	6.01778	0.00078426	0.015995	185063_at	-1.86391	-0.898329	6.01778	7.42141e-05	0.00305186
WBGene00000443	ceh-20	F31E3.1	III	177324_s_at	1.59054	0.669518	7.08028	0.00412518	0.0459469	177324_s_at	-2.53793	-1.34365	7.08028	1.47081e-05	0.00123723
WBGene00001565	gei-8	C14B9.6	III	175896_at	1.58874	0.667879	7.04539	0.0011845	0.0207564	175896_at	-1.46153	-0.547477	7.04539	0.00460922	0.0368347
WBGene00000179	aqp-11	ZK525.2	III	177482_at	1.58824	0.667428	6.51442	2.98188e-06	0.000418021	177482_at	-1.58294	-0.662607	6.51442	3.20537e-06	0.000595635
WBGene00003954	pcm-1	C10F3.5	V	191622_s_at	1.58681	0.666127	6.62009	0.00225477	0.0312497	191622_s_at	-2.0634	-1.04503	6.62009	6.18986e-05	0.00280231
WBGene00020612	T20D4.6	T20D4.6	V	180521_at	1.58626	0.665633	6.54312	0.00244799	0.0332106	180521_at	-1.60188	-0.679767	6.54312	0.00211862	0.0230646
WBGene00015477	C05D10.1	C05D10.1	III	173637_s_at	1.58597	0.665364	6.21818	5.86901e-05	0.0030987	173637_s_at	-1.53	-0.613534	6.21818	0.00012016	0.0040982
WBGene00012722	Y39G8B.1	Y39G8B.1	II	172516_x_at	1.58446	0.663995	6.85394	0.00125172	0.0217159	172516_x_at	-1.61129	-0.688219	6.85394	0.000959965	0.0147106
WBGene00001679	gpb-1	F13D12.7	II	174208_at	1.57998	0.659906	6.25274	0.000969301	0.0180762	174208_at	-1.61622	-0.692626	6.25274	0.000670699	0.0118683
WBGene00003589	nex-2	T07C4.9	III	174386_at	1.57972	0.659669	5.62839	0.000101659	0.00438505	174386_at	-1.73707	-0.796654	5.62839	1.82297e-05	0.00138271
WBGene00015541	C06E7.4	C06E7.4	IV	183539_s_at	1.57569	0.655983	7.74887	0.00073018	0.0153543	183539_s_at	-1.4017	-0.487173	7.74887	0.00570612	0.0420886
WBGene00019511	K08A2.1	K08A2.1	II	181954_at	1.56862	0.649498	7.24773	0.000306988	0.008789	181954_at	-1.60473	-0.682334	7.24773	0.000203848	0.00583249
WBGene00017640	F20D6.11	F20D6.11	V	175271_s_at	1.56534	0.646472	4.38392	2.93568e-05	0.00192496	175271_s_at	-1.65758	-0.72908	4.38392	9.40215e-06	0.00100962
WBGene00004945	sop-2	C50E10.4	II	186277_at	1.56255	0.643899	6.11826	0.00262476	0.0348338	186277_at	-1.64269	-0.716065	6.11826	0.00124173	0.0167786
WBGene00000832	ctn-1	Y23H5A.5	I	185467_at	1.55013	0.632386	7.13713	0.000289657	0.00851262	185467_at	-1.38114	-0.465863	7.13713	0.00285172	0.02756
WBGene00006971	zak-1	R13F6.6	III	173219_s_at	1.54562	0.628182	4.62221	9.06096e-05	0.00414611	173219_s_at	-1.71115	-0.774965	4.62221	1.31477e-05	0.00116579
WBGene00004728	sax-2	F21H11.2	III	184861_at	1.54189	0.624699	8.04961	0.00277574	0.0358999	184861_at	-2.30545	-1.20505	8.04961	1.20606e-05	0.0011248
WBGene00018433	F45C12.2	F45C12.2	II	185278_at	1.53659	0.61973	6.0491	8.53191e-06	0.000803946	185278_at	-1.67613	-0.745138	6.0491	1.36699e-06	0.000369992
WBGene00013876	ZC376.4	ZC376.4	V	189113_at	1.53651	0.619656	7.15	0.00470005	0.0498462	189113_at	-1.88747	-0.916455	7.15	0.000269328	0.00703245
WBGene00000150	apm-1	F55A12.7	I	193878_s_at	1.531	0.614471	6.38344	0.000230621	0.00727283	193878_s_at	-1.34987	-0.432824	6.38344	0.00319996	0.0294943
WBGene00015285	C01B12.2	C01B12.2	II	186210_at	1.5241	0.607958	7.85171	0.00330382	0.039738	186210_at	-1.54721	-0.629669	7.85171	0.0026137	0.0261642
WBGene00000225	atg-2	C38C6.2	II	188953_s_at	1.52368	0.607562	5.33177	2.64729e-05	0.00180033	188953_s_at	-1.54991	-0.632185	5.33177	1.82415e-05	0.00138271
WBGene00001949	hlh-2	M05B5.5	I	193176_s_at	1.51718	0.601389	6.82083	0.00135411	0.0225001	193176_s_at	-1.56231	-0.643678	6.82083	0.000817165	0.0133546
WBGene00018044	F35D11.3	F35D11.3	II	174220_at	1.517	0.601226	4.40963	0.00453352	0.0488423	185451_at	-1.46576	-0.551653	5.3697	0.0011795	0.0163667
WBGene00015551	C06G3.5	C06G3.5	IV	189941_at	1.51375	0.598132	6.75023	0.00327524	0.0395894	189941_at	-1.53977	-0.622713	6.75023	0.00250081	0.0253759
WBGene00015861	C16D9.6	C16D9.6	V	179723_at	1.51261	0.597042	5.59349	0.000855976	0.0168927	179723_at	-1.47025	-0.556061	5.59349	0.00144805	0.0186416
WBGene00020901	T28F2.2	T28F2.2	I	182182_at	1.51186	0.59632	7.72297	0.000790372	0.0160266	182182_at	-2.15122	-1.10515	7.72297	3.22529e-06	0.000595635
WBGene00007058	dmd-6	F13G11.1	IV	185304_s_at	1.50559	0.590329	7.28231	0.00021565	0.0069912	185304_s_at	-1.32956	-0.410951	7.28231	0.00328021	0.029828
WBGene00013623	fbxa-90	Y102A5C.19	V	186612_at	1.5051	0.589856	5.6017	4.54858e-06	0.00054388	186612_at	-1.49396	-0.579141	5.6017	5.44813e-06	0.000747808
WBGene00011094	R07B7.10	R07B7.10	V	191927_at	1.50499	0.589753	6.74296	0.000568305	0.0131024	191927_at	-1.6167	-0.693053	6.74296	0.000151169	0.00481334
WBGene00000802	crt-1	Y38A10A.5	V	190934_s_at	1.48982	0.575135	12.8535	0.000152203	0.0056942	190934_s_at	-1.49743	-0.582484	12.8535	0.000136484	0.00451431
WBGene00019327	zip-2	K02F3.4	III	181230_at	1.47934	0.564956	6.18597	0.00130096	0.0220679	181230_at	-1.87402	-0.906139	6.18597	2.48442e-05	0.0015663
WBGene00002134	inx-12	ZK770.3	I	180366_s_at	1.47865	0.564277	7.75539	0.00260803	0.0346872	180366_s_at	-1.45312	-0.539153	7.75539	0.00353089	0.0312132
WBGene00001976	hmg-11	T05A7.4	II	193301_at	1.47224	0.558016	6.97389	0.00114242	0.0202224	193301_at	-1.52439	-0.608236	6.97389	0.000593797	0.0110464
WBGene00022475	Y119C1B.10	Y119C1B.10	I	176235_at	1.47136	0.557149	5.59068	0.00364651	0.0421952	176235_at	-2.18663	-1.12871	5.59068	1.11983e-05	0.00110169
WBGene00012848	Y44A6B.3	Y44A6B.3	V	182585_at	1.46312	0.549051	4.45656	0.0027265	0.0354889	182585_at	-1.81684	-0.861429	4.45656	7.93168e-05	0.00315517
WBGene00016364	nhr-161	C33G8.7	V	190077_at	1.4547	0.540721	5.42102	0.000223556	0.00714124	190077_at	-1.58564	-0.665065	5.42102	3.62445e-05	0.00202115
WBGene00003772	nlr-1	F20B10.1	IV	174611_s_at	1.45455	0.540575	4.25325	0.000931177	0.0177946	174611_s_at	-1.34231	-0.424715	4.25325	0.00490999	0.0382115
WBGene00014060	ZK673.4	ZK673.4	II	186807_at	1.44968	0.535731	6.82229	0.00259577	0.0345996	186807_at	-1.48083	-0.566409	6.82229	0.00176541	0.0210034
WBGene00003568	ncx-3	ZC168.1	IV	193630_at	1.4493	0.535356	6.3292	0.000765827	0.0157941	193630_at	-1.61423	-0.690842	6.3292	9.37806e-05	0.00352796
WBGene00012623	Y38H6C.10	Y38H6C.10	V	185850_at	1.43649	0.522552	6.87796	0.000701869	0.0148873	185850_at	-2.09196	-1.06485	6.87796	1.05822e-06	0.000325715
WBGene00009260	F30A10.1	F30A10.1	I	191360_at	1.42189	0.50781	4.74999	0.0014319	0.0232495	191360_at	-1.54473	-0.627353	4.74999	0.000278578	0.00716347
WBGene00001345	fos-1	F29G9.4	V	191088_at	1.42185	0.507766	6.80166	0.000116997	0.00478833	191088_at	-1.2884	-0.365584	6.80166	0.00159112	0.0197089
WBGene00015088	B0252.3	B0252.3	II	187498_at	1.41903	0.504907	5.49664	0.000936693	0.0177946	187498_at	-1.47604	-0.561736	5.49664	0.000408813	0.00877885
WBGene00007786	C27H6.4	C27H6.4	V	173679_s_at	1.41787	0.503728	10.2906	0.00219243	0.0306293	173679_s_at	-1.64308	-0.716402	10.2906	0.000141426	0.0046101
WBGene00020382	T09B4.8	T09B4.8	I	189528_s_at	1.41108	0.496803	3.79155	0.000275103	0.0082035	189528_s_at	-1.39443	-0.479674	3.79155	0.000366456	0.00821671
WBGene00010867	tag-260	M04G12.1	V	174221_at	1.41027	0.495969	4.55529	0.00457183	0.0489546	174221_at	-1.44847	-0.534527	4.55529	0.00280716	0.0273306
WBGene00003915	pan-1	M88.6	III	189705_s_at	1.40227	0.487766	7.45229	0.00460315	0.0491605	189705_s_at	-1.51097	-0.595479	7.45229	0.00117622	0.0163514
WBGene00020649	T21D12.9	T21D12.9	IV	186885_at	1.39972	0.485143	6.96257	0.000233435	0.00731884	186885_at	-1.25714	-0.330148	6.96257	0.00404367	0.0341694
WBGene00012628	Y38H6C.16	Y38H6C.16	V	186502_at	1.39912	0.484515	7.11022	0.00122439	0.0213634	186502_at	-1.2942	-0.372064	7.11022	0.00706492	0.0478375
WBGene00017065	D2092.4	D2092.4	I	180032_at	1.39466	0.47991	5.53428	0.00171592	0.0261271	180032_at	-1.43193	-0.517958	5.53428	0.000984205	0.0149429
WBGene00001680	gpb-2	F52A8.2	I	193647_s_at	1.38704	0.472013	6.61742	0.000122002	0.0049408	193647_s_at	-1.34921	-0.432115	6.61742	0.000257964	0.00685052
WBGene00015887	C17C3.1	C17C3.1	II	187825_s_at	1.38421	0.469061	6.67894	0.00137276	0.0226863	187825_s_at	-1.75742	-0.813458	6.67894	1.27359e-05	0.00116542
WBGene00012548	Y37D8A.6	Y37D8A.6	III	181665_at	1.38348	0.468306	7.14174	0.00231006	0.0317276	181665_at	-1.70381	-0.768768	7.14174	4.23926e-05	0.00220977
WBGene00013683	tag-301	Y105E8A.26	I	176056_at	1.36624	0.450212	6.30646	0.000697166	0.0148391	176056_at	-1.44765	-0.533709	6.30646	0.000175606	0.00530855
WBGene00018787	F54A5.2	F54A5.2	I	175041_s_at	1.36552	0.449451	6.71489	0.00135153	0.0225001	175040_at	-1.79421	-0.843347	7.53783	0.00011119	0.00394889
WBGene00019816	nhr-204	R02C2.4	V	191007_at	1.36159	0.445292	5.59584	0.00356022	0.0415631	191007_at	-1.39995	-0.485374	5.59584	0.00198941	0.0223033
WBGene00019237	H24G06.1	H24G06.1	V	174579_s_at	1.36093	0.44459	3.80423	0.00049405	0.0119793	174579_s_at	-1.25467	-0.327304	3.80423	0.00440946	0.0358303
WBGene00020501	T14B4.5	T14B4.5	II	183942_s_at	1.35788	0.441356	5.44105	0.000869117	0.0170553	183942_s_at	-1.33968	-0.421888	5.44105	0.00121624	0.0166716
WBGene00020948	W02F12.3	W02F12.3	V	186203_at	1.35299	0.436146	11.4754	0.00151637	0.0239871	186203_at	-1.52011	-0.604174	11.4754	0.000112922	0.00397241
WBGene00021834	Y54E10A.16	Y54E10A.16	I	187201_s_at	1.34848	0.431331	5.85551	0.000572996	0.0131293	187201_s_at	-1.37369	-0.458054	5.85551	0.000354904	0.008119
WBGene00008270	C53A5.13	C53A5.13	V	183860_at	1.34762	0.430416	6.36166	0.0016291	0.0251506	183860_at	-1.30867	-0.388101	6.36166	0.00331202	0.0300097
WBGene00003668	nhr-78	F36A4.14	IV	188348_at	1.33009	0.411521	5.46927	0.00391639	0.0441863	188348_at	-1.58441	-0.663943	5.46927	0.000100627	0.0037167
WBGene00015709	cyp-33A1	C12D5.7	V	189430_at	1.32477	0.405738	5.76496	0.000744314	0.0155709	189430_at	-1.46637	-0.552248	5.76496	5.64502e-05	0.00264229
WBGene00006779	unc-43	K11E8.1	IV	175824_s_at	1.32272	0.403512	6.8504	0.00333071	0.0399432	175824_s_at	-1.3364	-0.418356	6.8504	0.00261713	0.0261642
WBGene00007242	C01G12.1	C01G12.1	II	175427_at	1.30742	0.386728	4.915	0.00208686	0.0296296	175427_at	-1.51583	-0.600106	4.915	6.1755e-05	0.00280231
WBGene00013321	Y57G11C.31	Y57G11C.31	IV	187086_at	1.2885	0.365688	5.15084	0.000514972	0.0122431	187086_at	-1.41785	-0.503709	5.15084	3.28735e-05	0.00189718
WBGene00007056	tag-198	F09G8.2	III	176158_at	1.27164	0.346689	5.37365	0.00275637	0.0357632	176158_at	-1.34758	-0.430374	5.37365	0.000570016	0.0108018
WBGene00000775	cpin-1	F38E11.3	IV	182905_at	1.26765	0.342155	5.35638	0.0039162	0.0441863	182905_at	-1.3946	-0.479848	5.35638	0.000329275	0.00783258
WBGene00021610	nhr-237	Y46H3D.6	V	188618_at	1.26325	0.337135	4.72755	0.00210441	0.0298094	188618_at	-1.21397	-0.279729	4.72755	0.00700177	0.0476346
WBGene00015344	C02E11.1	C02E11.1	V	185934_s_at	1.2592	0.33251	8.03703	0.00411904	0.0459204	185934_s_at	-1.9051	-0.929869	8.03703	5.37137e-07	0.000209839
WBGene00019408	K05F1.6	K05F1.6	II	182468_s_at	1.25218	0.324438	4.98083	0.00178588	0.0270236	182468_s_at	-1.22572	-0.293632	4.98083	0.00351875	0.0311602
WBGene00020373	T09A12.2	T09A12.2	IV	190674_at	1.25132	0.323445	4.44848	0.00206939	0.0294846	190674_at	-1.34981	-0.43276	4.44848	0.000221169	0.00615468
WBGene00014163	rnh-1.2	ZK938.7	II	193060_at	1.247	0.31846	4.76928	0.00454132	0.0488423	193060_at	-1.40892	-0.494594	4.76928	0.000170778	0.00522478
WBGene00007902	C33D9.9	C33D9.9	IV	179627_at	1.23438	0.303789	4.1907	0.00271055	0.0353574	179627_at	-1.21391	-0.279661	4.1907	0.00464982	0.0370135

## Sheet: S1G.A-down
Table S1G: A-down genes (101) Autosomal genes down in mes-4(ok2326) vs. WT and up in lin-54(n3423); mes-4(ok2326) vs. mes-4(ok2326)
ID: the most significant probe ID for a gene; Negative fold change indicates down-regulation.
WB names (WS170)	public names	cosmid	chr	ID	fold change (mes-4 vs. WT)	log2 fold change (mes-4 vs. WT)	average log2 intensity (mes-4 vs. WT)	p-value (mes-4 vs. WT)	q-value (mes-4 vs. WT)	ID	fold change (double vs. mes-4)	log2 fold change (double vs. mes-4)	average log2 intensity (double vs. mes-4)	p-value (double vs. mes-4)	q-value (double vs. mes-4)
WBGene00003246	mig-14	R06B9.6	II	175365_at	-7.57389	-2.92104	7.78678	7.40914e-08	3.34681e-05	175365_at	2.39394	1.25938	7.78678	0.000258988	0.00685052
WBGene00021704	Y48G9A.11	Y48G9A.11	III	176956_at	-5.14259	-2.36249	7.61485	1.86282e-08	1.26219e-05	176956_at	2.85158	1.51176	7.61485	2.02649e-06	0.000490082
WBGene00012564	fbxa-107	Y37H2A.4	V	182411_at	-3.92439	-1.97247	8.41839	1.34708e-06	0.000245215	182411_at	2.59457	1.3755	8.41839	4.41682e-05	0.00223753
WBGene00010185	F57A10.4	F57A10.4	V	179726_at	-3.51951	-1.81537	9.44074	9.22147e-10	3.43555e-06	179726_at	6.17408	2.62622	9.44074	1.47919e-11	7.51224e-08
WBGene00018099	F36F12.8	F36F12.8	V	190224_at	-3.49179	-1.80397	8.99734	4.67624e-07	0.000111829	190224_at	2.47505	1.30746	8.99734	1.17535e-05	0.0011212
WBGene00021721	Y49F6B.9	Y49F6B.9	II	173719_s_at	-3.27661	-1.7122	9.32934	3.69334e-05	0.00226356	173719_s_at	2.85006	1.51099	9.32934	0.000113026	0.00397241
WBGene00021020	W04B5.3	W04B5.3	III	173153_s_at	-3.17744	-1.66786	7.64362	2.5888e-07	7.34273e-05	173153_s_at	3.23059	1.6918	7.64362	2.22911e-07	0.000133185
WBGene00009054	F22D6.9	F22D6.9	I	192669_at	-3.048	-1.60786	9.43284	1.08325e-06	0.000203255	192669_at	1.66977	0.739654	9.43284	0.00116188	0.0163163
WBGene00019198	H14E04.1	H14E04.1	III	186267_at	-2.55521	-1.35344	6.0995	7.04302e-06	0.000737434	186267_at	3.82497	1.93545	6.0995	1.84716e-07	0.000131979
WBGene00015251	B0546.4	B0546.4	IV	173485_s_at	-2.48759	-1.31475	8.80395	5.38892e-07	0.000124009	173485_s_at	1.89352	0.921069	8.80395	1.84918e-05	0.0013829
WBGene00011201	nth-1	R10E4.5	III	189170_at	-2.27338	-1.18484	8.48549	6.29262e-07	0.000134643	189170_at	1.4897	0.575022	8.48549	0.000515826	0.0101538
WBGene00012698	Y39B6A.40	Y39B6A.40	V	183366_at	-2.17192	-1.11897	7.44938	2.19778e-06	0.000348112	183366_at	2.48334	1.31228	7.44938	4.30252e-07	0.000185853
WBGene00017160	F01F1.3	F01F1.3	III	181962_at	-2.11486	-1.08056	7.15504	4.07161e-05	0.00241061	181962_at	1.66591	0.73631	7.15504	0.00100205	0.0150836
WBGene00016561	C41D11.1	C41D11.1	I	184299_at	-2.11319	-1.07942	8.33971	7.41112e-05	0.00360112	184299_at	1.88548	0.91493	8.33971	0.000304805	0.00751874
WBGene00018852	F55A3.7	F55A3.7	I	190205_at	-2.04242	-1.03028	6.71378	0.000839007	0.0166657	190205_at	1.70013	0.765646	6.71378	0.00634815	0.0448264
WBGene00003234	mif-1	Y56A3A.3	III	184164_at	-1.99326	-0.995133	9.89243	0.000624197	0.0137665	184164_at	2.56536	1.35916	9.89243	4.44985e-05	0.00223753
WBGene00017459	F14D2.11	F14D2.11	II	185180_at	-1.92715	-0.946468	8.29823	0.000130955	0.00511912	185180_at	1.48745	0.572843	8.29823	0.0055061	0.0411245
WBGene00016767	C49C8.3	C49C8.3	IV	179844_at	-1.85638	-0.892495	6.77828	0.000453323	0.0114469	179844_at	1.88882	0.917483	6.77828	0.000363144	0.00817857
WBGene00043279	F22D6.8	F22D6.8	I	187613_at	-1.85128	-0.888521	8.15855	0.00144656	0.0232752	187613_at	1.83959	0.879383	8.15855	0.00155812	0.0195191
WBGene00021682	Y48G1C.9	Y48G1C.9	I	174383_s_at	-1.7948	-0.843824	8.88435	0.000111255	0.00465876	174383_s_at	1.55933	0.640923	8.88435	0.00103242	0.0153192
WBGene00017924	F29B9.10	F29B9.10	IV	184357_at	-1.78795	-0.838305	9.18248	0.000946275	0.0178749	184357_at	1.60103	0.679002	9.18248	0.00410444	0.0344188
WBGene00013587	Y80D3A.9	Y80D3A.9	V	182240_at	-1.78697	-0.837517	8.73613	0.000383922	0.010291	182240_at	1.83004	0.871871	8.73613	0.000276585	0.0071303
WBGene00013691	Y105E8B.6	Y105E8B.6	I	172079_s_at	-1.78649	-0.837127	8.92302	0.00182363	0.027391	172079_s_at	1.78178	0.833319	8.92302	0.00188305	0.0216663
WBGene00013531	Y73F8A.26	Y73F8A.26	IV	185793_at	-1.76205	-0.817252	7.52044	0.00100951	0.0185147	185793_at	1.92119	0.941997	7.52044	0.000332904	0.0079004
WBGene00006618	trt-1	DY3.4	I	193730_at	-1.76134	-0.816673	9.83582	2.34078e-06	0.000363416	193730_at	1.44095	0.527025	9.83582	0.000142435	0.00462217
WBGene00013203	Y54E5A.8	Y54E5A.8	I	186343_s_at	-1.7612	-0.816558	7.18242	1.94719e-06	0.000312479	186343_s_at	1.29722	0.375425	7.18242	0.00177007	0.0210034
WBGene00012423	Y10G11A.1	Y10G11A.1	IV	176815_at	-1.74075	-0.799708	8.1812	0.00143864	0.0232706	176815_at	1.67215	0.741707	8.1812	0.0024409	0.0250938
WBGene00011030	R05D7.5	R05D7.5	I	178659_at	-1.73813	-0.797536	7.80363	6.32535e-06	0.000701324	178659_at	1.35223	0.435345	7.80363	0.00120783	0.0165786
WBGene00016341	C33C12.9	C33C12.9	II	185871_s_at	-1.73735	-0.796886	7.53839	7.83724e-06	0.000768712	185871_s_at	1.26911	0.343819	7.53839	0.0067069	0.0463576
WBGene00001371	exl-1	F26H11.5	II	187188_s_at	-1.72675	-0.788059	9.34484	2.89605e-05	0.00191962	187188_s_at	1.32545	0.406478	9.34484	0.00522654	0.0396765
WBGene00012701	Y39B6A.43	Y39B6A.43	V	183793_at	-1.71807	-0.780787	8.88674	0.000783605	0.015995	183793_at	2.04356	1.03109	8.88674	7.85453e-05	0.00315337
WBGene00010721	K09E4.3	K09E4.3	II	178023_s_at	-1.70281	-0.767918	10.103	2.65703e-05	0.00180033	178023_s_at	1.57959	0.659549	10.103	0.000104942	0.0037933
WBGene00018723	F53A3.7	F53A3.7	III	179792_at	-1.70273	-0.767851	9.03621	0.000459864	0.0115642	179792_at	1.58385	0.663432	9.03621	0.00139737	0.0183141
WBGene00019716	M01G5.3	M01G5.3	III	183578_at	-1.6687	-0.738721	9.65404	5.06432e-06	0.000588245	183578_at	1.55828	0.639951	9.65404	2.01715e-05	0.00145427
WBGene00003222	mes-4	Y2H9A.1	V	188620_s_at	-1.66068	-0.731774	9.53159	8.59585e-06	0.000803946	188620_s_at	1.29974	0.378229	9.53159	0.0022294	0.0236495
WBGene00021633	Y47G6A.3	Y47G6A.3	I	184895_at	-1.65665	-0.72827	6.1497	0.00079904	0.0161079	184895_at	1.64522	0.718282	6.1497	0.000887247	0.0141513
WBGene00022031	Y65B4A.8	Y65B4A.8	I	176057_at	-1.62675	-0.70199	7.62284	4.46835e-05	0.0025828	176057_at	1.46986	0.555675	7.62284	0.000336722	0.00795384
WBGene00008133	C47B2.7	C47B2.7	I	193970_s_at	-1.61918	-0.695259	9.12237	0.00016941	0.00613107	193970_s_at	1.38431	0.469167	9.12237	0.00333544	0.0301064
WBGene00077658	#N/A	#N/A	II	177372_s_at	-1.59053	-0.66951	9.24152	0.00012802	0.00505297	177372_s_at	1.41143	0.49716	9.24152	0.00137285	0.0181056
WBGene00003209	mel-26	ZK858.4	I	193391_at	-1.58225	-0.661981	10.0992	6.99993e-05	0.0034703	193391_at	1.36592	0.449868	10.0992	0.00158439	0.0196965
WBGene00021936	Y55F3BL.2	Y55F3BL.2	IV	186650_at	-1.57683	-0.657027	8.72218	0.00193466	0.0282921	186650_at	1.71746	0.780274	8.72218	0.000538466	0.010339
WBGene00020858	T27C10.3	T27C10.3	I	185470_at	-1.57531	-0.655631	9.79436	1.54798e-06	0.000277641	185470_at	1.51419	0.598548	9.79436	3.85888e-06	0.000654729
WBGene00018955	F56C11.3	F56C11.3	I	184982_s_at	-1.57143	-0.652082	9.117	0.000765777	0.0157941	184982_s_at	1.42349	0.509437	9.117	0.0043241	0.03542
WBGene00022277	Y74C9A.3	Y74C9A.3	I	185036_at	-1.56946	-0.650267	8.9858	0.000294737	0.00853847	175435_s_at	1.40735	0.492979	10.4989	0.000613195	0.011182
WBGene00000184	arf-6	Y116A8C.12	IV	186857_at	-1.53835	-0.621381	7.83265	0.000300271	0.00861689	186857_at	1.37934	0.463977	7.83265	0.00268209	0.026409
WBGene00019429	K06A5.1	K06A5.1	I	179974_at	-1.5372	-0.620307	10.4559	0.000161825	0.00587398	179974_at	1.34776	0.430561	10.4559	0.00266653	0.0263277
WBGene00013687	exoc-8	Y105E8B.2	I	172981_s_at	-1.53274	-0.616112	9.91919	0.000287403	0.00846678	172981_s_at	1.39876	0.484144	9.91919	0.00181756	0.0213398
WBGene00004032	pkc-1	F57F5.5	V	175146_at	-1.52971	-0.613258	9.79305	0.00345871	0.0407668	175656_at	1.62273	0.698419	7.77869	0.00014505	0.00469205
WBGene00016321	C32E8.3	C32E8.3	I	180091_at	-1.50638	-0.591087	10.5424	0.000410544	0.0107219	180091_at	1.45342	0.539456	10.5424	0.000838124	0.0136124
WBGene00014028	trxr-2	ZK637.10	III	190956_at	-1.49385	-0.579034	8.56957	0.00288483	0.0368472	190956_at	1.42804	0.514034	8.56957	0.00616199	0.0440736
WBGene00007014	mdt-10	T09A5.6	II	186988_at	-1.49319	-0.578402	10.1129	0.000850704	0.0168432	186988_at	1.39512	0.480387	10.1129	0.00317998	0.0294182
WBGene00010625	K07C5.2	K07C5.2	V	188493_at	-1.49197	-0.577217	9.98493	0.000884164	0.0171565	188493_at	1.34047	0.422741	9.98493	0.00721822	0.0486509
WBGene00020064	kbp-1	R13F6.1	III	179712_at	-1.49075	-0.576042	10.0846	0.000192881	0.00660795	179712_at	1.88019	0.91088	10.0846	2.73043e-06	0.0005499
WBGene00012277	W05B10.2	W05B10.2	V	188709_s_at	-1.49043	-0.575727	10.2524	0.00247017	0.0333631	188709_s_at	1.42965	0.515665	10.2524	0.00506701	0.0389899
WBGene00021548	Y44E3A.3	Y44E3A.3	I	186137_at	-1.48162	-0.567178	9.49843	0.00157469	0.0246856	186137_at	1.49489	0.580044	9.49843	0.00133956	0.0177858
WBGene00044323	tag-281	F15A4.11	II	183139_at	-1.4661	-0.551984	9.40865	0.00127844	0.0218992	183139_at	1.38263	0.467413	9.40865	0.00400524	0.0339867
WBGene00003993	pgl-2	B0523.3	III	187243_at	-1.46439	-0.550298	9.15927	0.00335906	0.0400827	187243_at	1.44752	0.533586	9.15927	0.00410311	0.0344188
WBGene00007712	C25A1.13	C25A1.13	I	193273_at	-1.44777	-0.533832	11.1556	4.98271e-05	0.00276229	193273_at	1.2792	0.355241	11.1556	0.00140403	0.0183776
WBGene00019801	aak-1	PAR2.3	III	189536_at	-1.44725	-0.533314	9.15438	0.000159991	0.0058422	189536_at	1.48105	0.566624	9.15438	9.46744e-05	0.00354844
WBGene00016587	C42C1.9	C42C1.9	IV	182692_at	-1.44616	-0.532227	7.37365	0.00219911	0.0306876	182692_at	1.41414	0.499922	7.37365	0.00335349	0.0301794
WBGene00011224	R10H10.6	R10H10.6	IV	192007_at	-1.44498	-0.531052	8.65287	0.00342199	0.0405987	192007_at	1.46173	0.547676	8.65287	0.00278882	0.0271849
WBGene00012657	Y39A1A.20	Y39A1A.20	III	186376_at	-1.43932	-0.525392	7.85892	0.00427006	0.0469178	186376_at	1.43762	0.523678	7.85892	0.00435974	0.0355423
WBGene00012645	Y39A1A.6	Y39A1A.6	III	183614_at	-1.43209	-0.518124	10.0654	0.000298635	0.00859016	183614_at	1.38814	0.47315	10.0654	0.000617249	0.0112156
WBGene00010766	K11B4.1	K11B4.1	I	178472_at	-1.41669	-0.502521	9.06444	0.000279369	0.00827005	178472_at	1.37238	0.456685	9.06444	0.000601739	0.0111098
WBGene00017620	F20A1.9	F20A1.9	V	183123_s_at	-1.4115	-0.497231	11.8368	0.00222456	0.0309365	183123_s_at	1.55745	0.639185	11.8368	0.000335459	0.0079425
WBGene00002992	lin-3	F36H1.4	IV	193383_at	-1.39957	-0.484979	9.28482	7.86863e-05	0.00374874	193383_at	1.25596	0.328791	9.28482	0.00176961	0.0210034
WBGene00013807	Y116A8C.30	Y116A8C.30	IV	186621_s_at	-1.39942	-0.48483	8.96138	0.000512956	0.012242	186621_s_at	1.32682	0.407968	8.96138	0.0018618	0.0215629
WBGene00019598	K09H9.7	K09H9.7	I	184157_at	-1.3926	-0.477778	8.28832	0.00369795	0.0425884	184157_at	1.45317	0.539199	8.28832	0.00162225	0.0199727
WBGene00016639	C44B12.6	C44B12.6	IV	185945_at	-1.39211	-0.477278	6.9453	0.00122794	0.0213947	185945_at	1.87393	0.906068	6.9453	4.55743e-06	0.000712166
WBGene00021887	Y54G2A.22	Y54G2A.22	IV	177007_at	-1.38642	-0.471364	8.40439	0.000129497	0.00509476	177007_at	1.28476	0.361504	8.40439	0.00109423	0.0157875
WBGene00012014	T25B9.8	T25B9.8	IV	189863_at	-1.38108	-0.465795	9.00102	0.00063047	0.0138298	189863_at	1.7637	0.818607	9.00102	4.08228e-06	0.000658169
WBGene00016159	C27A12.9	C27A12.9	I	184767_s_at	-1.3756	-0.460059	9.28911	0.00110491	0.0197015	184767_s_at	1.29687	0.37503	9.28911	0.00449811	0.0363181
WBGene00010991	R03D7.5	R03D7.5	II	191111_at	-1.36368	-0.447507	6.24148	0.00183454	0.0274534	191111_at	1.49933	0.584317	6.24148	0.000234841	0.00641216
WBGene00003074	lrs-2	ZK524.3	I	192886_s_at	-1.36003	-0.443641	8.58117	0.00102301	0.0185945	192886_s_at	1.31789	0.398231	8.58117	0.00222059	0.0236495
WBGene00009145	F26A3.7	F26A3.7	I	186949_at	-1.3566	-0.439991	10.009	0.00167142	0.0256416	186949_at	1.29687	0.375032	10.009	0.00486435	0.0380942
WBGene00021009	afd-1	W03F11.6	I	176516_s_at	-1.35557	-0.438897	5.65713	0.00057296	0.0131293	176516_s_at	1.24278	0.31357	5.65713	0.0059712	0.0432601
WBGene00017007	D1007.10	D1007.10	I	186293_at	-1.35205	-0.435144	9.42856	0.000249554	0.00764729	186293_at	1.22563	0.293522	9.42856	0.00450185	0.0363195
WBGene00009204	F28C6.4	F28C6.4	II	189173_s_at	-1.34835	-0.431197	9.92235	0.000590205	0.0133302	189173_s_at	1.58838	0.667553	9.92235	1.29127e-05	0.00116579
WBGene00009452	F36A2.2	F36A2.2	I	190480_at	-1.34224	-0.424646	8.98156	0.00194311	0.0283476	190480_at	1.38423	0.469084	8.98156	0.000943916	0.0145929
WBGene00004803	sir-2.4	C06A5.11	I	187776_s_at	-1.3416	-0.42396	9.60717	0.00056944	0.0131038	187776_s_at	1.54211	0.624906	9.60717	1.96963e-05	0.00144971
WBGene00017164	F01F1.10	F01F1.10	III	184801_at	-1.33561	-0.417501	9.82148	0.000583865	0.0132607	184801_at	1.2998	0.378285	9.82148	0.0012323	0.0167113
WBGene00007580	C14B1.9	C14B1.9	III	178011_s_at	-1.33027	-0.411715	10.6044	0.00179996	0.0271357	178011_s_at	1.28383	0.360456	10.6044	0.00438884	0.0357198
WBGene00013253	Y57A10A.8	Y57A10A.8	II	184789_at	-1.32826	-0.40954	8.02144	0.000273342	0.00817096	184789_at	1.23969	0.309981	8.02144	0.00226179	0.0238561
WBGene00016799	C50C3.1	C50C3.1	III	176052_at	-1.3257	-0.406756	9.8179	0.000175676	0.00625092	176052_at	1.27619	0.35184	9.8179	0.000573929	0.0108458
WBGene00019595	K09H9.2	K09H9.2	I	183811_at	-1.32187	-0.402581	10.1807	0.000448883	0.0113819	183811_at	1.21052	0.275631	10.1807	0.00640923	0.0450207
WBGene00016955	C55C3.5	C55C3.5	IV	180355_at	-1.31095	-0.390612	9.84026	0.000901629	0.0173995	180355_at	1.52532	0.609113	9.84026	2.03502e-05	0.00145427
WBGene00004978	spg-7	Y47G6A.10	I	188388_at	-1.30576	-0.384891	7.02372	0.00387223	0.0440137	188388_at	1.27543	0.350987	7.02372	0.00686192	0.04684
WBGene00016593	C42C1.16	C42C1.16	IV	192111_at	-1.30435	-0.383334	10.389	0.000791062	0.0160266	192111_at	1.32304	0.403855	10.389	0.000528044	0.0102356
WBGene00018481	F45F2.9	F45F2.9	V	180700_at	-1.28503	-0.361801	9.87257	0.00329756	0.0397018	180700_at	1.38017	0.464844	9.87257	0.000537632	0.010339
WBGene00011951	T23F6.3	T23F6.3	IV	178052_at	-1.27828	-0.3542	7.00353	0.00202658	0.0291128	178052_at	1.2376	0.307541	7.00353	0.00514164	0.0393852
WBGene00018337	F42A9.8	F42A9.8	IV	181002_at	-1.27311	-0.348361	10.9491	0.000602075	0.0134488	181002_at	1.211	0.276205	10.9491	0.00321056	0.0295129
WBGene00000974	dhs-11	Y39A1A.11	III	194079_at	-1.2649	-0.339018	10.7013	0.00371613	0.0427172	194079_at	1.29506	0.373015	10.7013	0.00195104	0.0220455
WBGene00009745	F45H11.5	F45H11.5	I	175132_at	-1.26176	-0.335439	8.1262	0.00184591	0.0275222	175132_at	1.37375	0.458124	8.1262	0.000161948	0.00501506
WBGene00004279	rab-21	T01B7.3	II	189779_at	-1.2601	-0.33354	10.1512	0.000691316	0.0147764	189779_at	1.20514	0.269197	10.1512	0.00321164	0.0295129
WBGene00017831	F26F4.12	F26F4.12	III	193063_at	-1.25481	-0.327468	9.87895	0.00251794	0.0338242	193063_at	1.31483	0.39488	9.87895	0.000643992	0.0114959
WBGene00020563	T19C3.5	T19C3.5	III	187375_at	-1.25179	-0.323994	6.36151	0.00196479	0.0285614	187375_at	1.33106	0.412579	6.36151	0.000313106	0.00762659
WBGene00021538	rabs-5	Y42H9AR.3	IV	177052_s_at	-1.25004	-0.321977	8.52693	0.00251818	0.0338242	177052_s_at	1.24769	0.319264	8.52693	0.00266684	0.0263277
WBGene00011634	T09A5.5	T09A5.5	II	186990_s_at	-1.2496	-0.321463	11.4153	0.00102543	0.0186107	186990_s_at	1.21818	0.284733	11.4153	0.00243886	0.0250938
WBGene00000138	amx-2	B0019.1	I	178588_s_at	-1.24625	-0.317599	6.11849	0.00466058	0.0496433	178588_s_at	1.32726	0.408446	6.11849	0.000808604	0.0132897
WBGene00007113	B0035.15	B0035.15	IV	179838_at	-1.2399	-0.310222	10.472	0.00377227	0.0431997	179838_at	1.26941	0.344153	10.472	0.00187176	0.0216401
WBGene00022268	Y73E7A.1	Y73E7A.1	I	174321_s_at	-1.23844	-0.308524	10.3328	0.00145673	0.0233465	174321_s_at	1.18438	0.244133	10.3328	0.00681365	0.0466875
